# Supplementary material for: Patient flow in emergency departments: a comprehensive umbrella review of solutions and challenges across the health system
Source: BMC Health Serv Res. 2024 Mar 5;24:274. doi: 10.1186/s12913-024-10725-6 (PMC10913567; doi:10.1186/s12913-024-10725-6)
Supplement: Supplementary file 2 — Supplementary Material 2. [file 12913_2024_10725_MOESM2_ESM.csv]

Appendix 2: Detailed Information of Excluded Systematic Reviews
Title	Authors	Abstract	Published Year	Published Month	Journal	Volume	Issue	Pages	Accession Number	DOI	Ref	Covidence #	Study	Notes	Tags
Multi-dimensional Measurements of Crowding for Pediatric Emergency Departments: A Systematic Review	Abudan, A.; Merchant, R. C.	The absence of accepted crowding measurement tools that encompass the unique characteristics of pediatric emergency departments (EDs) creates a deficit in advancing efforts to identify and evaluate solutions for this growing problem. In this systematic review, we examined 4 studies that reported on the development and testing of multidimensional pediatric ED crowding measurements. Two investigati…	2021		Glob Pediatr Health	8		2333794x21999153	33718529	10.1177/2333794x21999153	732	#12	Abudan 2021	Exclusion reason: Wrong outcomes; Sarah Tanner (2023-04-05 06:25:42)(Excluded): Agree with below - all scoring systems and assessing the use of scoring systems/which ones are used; Yasaman Meshkat (2023-04-03 09:47:45)(Select): This systematic review looked at 4 articles that used scoring systems to actually measure overcrowding in ED. But none of it measures reasons for overcrowding or benefits/…
Measures of Emergency Department Crowding, a Systematic Review. How to Make Sense of a Long List	Badr, S.; Nyce, A.; Awan, T.; Cortes, D.; Mowdawalla, C.; Rachoin, J. S.	Emergency department (ED) crowding, a common and serious phenomenon in many countries, lacks standardized definition and measurement methods. This systematic review critically analyzes the most commonly studied ED crowding measures. We followed the Preferred Reporting Items for Systematic Review and Meta-analysis (PRISMA) guidelines. We searched PubMed/Medline Database for all studies published i…	2022		Open Access Emerg Med	14		May-14	35018125	10.2147/oaem.S338079	748	#74	Badr 2022	Exclusion reason: Wrong outcomes; Yasaman Meshkat (2023-04-14 18:24:55)(Select): there are no interventions, they are simply just measuring ED outcomes; Sarah Tanner (2023-04-08 11:04:26)(Select): looked at metrics to define crowding not factors associated with flow through departments; outcomes were mortality/quality of care/perception of care;
A qualitative systematic review of the reasons for parental attendance at the emergency department with children presenting with minor illness	Butun, A.; Hemingway, P.	Appendix 2: Detailed Information of Excluded Systematic Reviews	2018		International emergency nursing	36		56-62		10.1016/j.ienj.2017.07.002	1953	#133	Butun 2018	Exclusion reason: Wrong outcomes; Sarah Tanner (2023-04-05 06:25:17)(Excluded): agree with Yas's assessment; Yasaman Meshkat (2023-04-03 09:17:43)(Select): 4 included studies that all examined reasons for presenting to ED but not relevant outcomes to our study; Yasaman Meshkat (2023-03-27 20:36:29)(Screen): Unclear if parental attendance is due to lack of health literacy or because of too frequen…
Emergency Department Communication in Persons Living With Dementia and Care Partners: A Scoping Review	Carpenter, C. R.; Leggett, J.; Bellolio, F.; Betz, M.; Carnahan, R. M.; Carr, D.; Doering, M.; Hansen, J. C.; Isaacs, E. D.; Jobe, D.; Kelly, K.; Morrow-Howell, N.; Prusaczyk, B.; Savage, B.; Suyama, J.; Vann, A. S.; Rising, K. L.; Hwang, U.; Shah, M. N.	OBJECTIVES: To synthesize published research exploring emergency department (ED) communication strategies and decision-making with persons living with dementia (PLWD) and their care partners as the basis for a multistakeholder consensus conference to prioritize future research. DESIGN: Systematic scoping review. SETTINGS AND PARTICIPANTS: PLWD and their care partners in the ED setting. METHODS: I…	2022		J Am Med Dir Assoc	23	8	1313.e15-1313.e46	35940681	10.1016/j.jamda.2022.02.024	769	#146	Carpenter 2022	Exclusion reason: Wrong outcomes; Yasaman Meshkat (2023-04-15 07:09:14)(Select): agreed, barrier to care not to flow; Sarah Tanner (2023-04-08 11:41:40)(Select): barrier to care but not flow outcome or barrier to flow; Yasaman Meshkat (2023-03-29 20:09:10)(Screen): Barriers/facilitators to outcomes of ED care;
The effectiveness of interventions to reduce adverse outcomes among older adults following Emergency Department discharge: umbrella review	Conneely, M.; Leahy, S.; Dore, L.; Trépel, D.; Robinson, K.; Jordan, F.; Galvin, R.	BACKGROUND: Population ageing is increasing rapidly worldwide. Older adults are frequent users of health care services including the Emergency Department (ED) and experience a number of adverse outcomes following an ED visit. Adverse outcomes include functional decline, unplanned hospital admission and an ED revisit. Given these adverse outcomes a number of interventions have been examined to imp…	2022		BMC Geriatr	22	1	462	35643453	10.1186/s12877-022-03007-5	778	#178	Conneely 2022	Exclusion reason: Wrong outcomes; Sarah Tanner (2023-04-05 06:25:54)(Excluded): Agree as below; Yasaman Meshkat (2023-04-02 14:07:40)(Select): "effectiveness of ED interventions to reduce adverse outcomes amongst older adults following discharge from the ED." not related to patient flow, only outcome was ED readmission rate which was not present in all the studies;
The impact of general practitioners working in or alongside emergency departments: a rapid realist review	Cooper, A.; Davies, F.; Edwards, M.; Anderson, P.; Carson-Stevens, A.; Cooke, M. W.; Donaldson, L.; Dale, J.; Evans, B. A.; Hibbert, P. D.; Hughes, T. C.; Porter, A.; Rainer, T.; Siriwardena, A.; Snooks, H.; Edwards, A.	OBJECTIVES: Worldwide, emergency healthcare systems are under intense pressure from ever-increasing demand and evidence is urgently needed to understand how this can be safely managed. An estimated 10%-43% of emergency department patients could be treated by primary care services. In England, this has led to a policy proposal and £100 million of funding (US$130 million), for emergency departments…	2019		BMJ Open	9	4	e024501	30975667	10.1136/bmjopen-2018-024501	779	#179	Cooper 2019	Exclusion reason: Wrong study design; Yasaman Meshkat (2023-04-11 08:34:44)(Select): Yes I dont think this is the right type of article; Sarah Tanner (2023-04-05 20:00:25)(Select): outcomes are theories?? it's not really a proper systematic review as such;
Systematic review of interruptions in the emergency department work environment	Danesh, V.; Sasangohar, F.; Kallberg, A. S.; Kean, E. B.; Brixey, J. J.; Johnson, K. D.	OBJECTIVE: The purpose of this systematic review is to describe the operationalization of interruptions measurement and to synthesize the evidence on the causes and consequences of interruptions in the emergency department (ED) work environment. METHODS: This systematic review of studies explores the causes and consequences of interruptions in the ED. Of 2836 abstract/titles screened, 137 full-te…	2022		Int Emerg Nurs	63		101175	35843150	10.1016/j.ienj.2022.101175	786	#200	Danesh 2022	Exclusion reason: Wrong intervention; Yasaman Meshkat (2023-04-11 07:38:36)(Select): I agree - wrong interventions; Sarah Tanner (2023-04-05 19:49:34)(Select): interruptions in the sense of people getting interrupted while completing tasks; most outcomes not overly flow-focused;
The Association between Emergency Department Overcrowding and Delay in Treatment: A Systematic Review	Darraj, A.; Hudays, A.; Hazazi, A.; Hobani, A.; Alghamdi, A.	Emergency department (ED) overcrowding is a global health issue that is associated with poor quality of care and affects the timeliness of treatment initiation. The purpose of this systematic review is to assess the association between overcrowding and delay in treatment. A systematic review was conducted using four databases (CINAHL, PubMed, Scopus, Cochrane Library), following the preferred rep…	2023		Healthcare (Basel)	11	3		36766963	10.3390/healthcare11030385	788	#204	Darraj 2023	Exclusion reason: Wrong outcomes; Sarah Tanner (2023-04-05 06:26:07)(Excluded): Agree with below; Yasaman Meshkat (2023-04-02 14:42:59)(Select): Overcrowding is not the outcome, its the exposure. outcome is time to treatment;
Supporting older people following out of hours discharge from the Emergency Department: An integrative review of the literature	Dunnion, M.; Ryan, A.; Goode, D.; McIlfatrick, S.	BACKGROUND: For many older people the emergency department (ED) is an important but sometimes difficult step in their healthcare journey. They often attend the ED with co and multi morbidities. Discharge home at evenings and weekends when post-discharge support services are limited can result in a delay or failure to follow through on their discharge plan leading to adverse health outcomes and in…	2023		Int J Older People Nurs			e12529	36866513	10.1111/opn.12529	798	#245	Dunnion 2023	Exclusion reason: Wrong outcomes; Yasaman Meshkat (2023-04-11 07:44:06)(Select): agreed; Sarah Tanner (2023-04-05 19:44:30)(Select): not flow outcome;
Does an Integrated Palliative Care Program Reduce Emergency Department Transfers for Nursing Home Palliative Residents?	Ho, P. Y.; Lim, Y.; Tan, L. L. C.; Wang, X. L.; Magpantay, G.; Chia, J. W. K.; Loke, J. Y. C.; Sim, L. K.; Low, J. A.		2022		Journal of Palliative Medicine	25	3	361-367	WOS:000693731500001	10.1089/jpm.2021.0241	3305	#359	Ho 2022	Exclusion reason: Wrong study design; Yasaman Meshkat (2023-04-11 07:04:38)(Select): I have requested it from the authors; Sarah Tanner (2023-04-05 06:00:57)(Select): can't access full text;
Decreased Emergency Department Overcrowding by Discharge Lounge: A Computer Simulation Study	Isfahani, M. N.; Davari, F.; Azizkhani, R.; Rezvani, M.		2020		International Journal of Preventive Medicine	11	1		WOS:000570062200003	10.4103/ijpvm.IJPVM_582_18	3314	#377	Isfahani 2020	Exclusion reason: Wrong setting; Yasaman Meshkat (2023-04-11 07:47:34)(Select): simulation study - theoretical;
A Scoping Review of Emergency Department Discharge Risk Stratification	Jaffe, T. A.; Wang, D.; Loveless, B.; Lai, D.; Loesche, M.; White, B.; Raja, A. S.; He, S.	INTRODUCTION: Although emergency department (ED) discharge presents patient-safety challenges and opportunities, the ways in which EDs address discharge risk in the general ED population remains disparate and largely uncharacterized. In this study our goal was to conduct a review of how EDs identify and target patients at increased risk at time of discharge. METHODS: We conducted a literature sea…	2021		West J Emerg Med	22	6	1218-1226	34787544	10.5811/westjem.2021.6.52969	830	#390	Jaffe 2021	Exclusion reason: Wrong outcomes; Sarah Tanner (2023-04-05 06:25:01)(Excluded): agree; focus on tools used to assess risk; Yasaman Meshkat (2023-04-02 14:00:20)(Select): Upon full text review, agree with Sarah's initial assessment. Exclude because no discussion on outcome of patient flow interventions; Jodie Austin (2023-03-21 17:23:19)(Screen): Include - consensus from MS, JA, ST; Sarah Tanner (…
Review article: Has the implementation of time-based targets for emergency department length of stay influenced the quality of care for patients? A systematic review of quantitative literature	Jones, P.; Haustead, D.; Walker, K.; Honan, B.; Gangathimmaiah, V.; Mitchell, R.; Bissett, I.; Forero, R.; Martini, E.; Mountain, D.	Time-based targets (TBTs) for ED stays were introduced to improve quality of care but criticised as having harmful unintended consequences. The aim of the review was to determine whether implementation of TBTs influenced quality of care. Structured searches in medical databases were undertaken (2000-2019). Studies describing a state, regional or national TBTs that reported processes or outcomes o…	2021		Emerg Med Australas				33724685	10.1111/1742-6723.13760	834	#406	Jones 2021	Exclusion reason: Wrong outcomes; Yasaman Meshkat (2023-04-11 07:52:07)(Select): primary outcome was whether time base targets affects quality of care (measured quantitatively), agree that only secondary outcomes was timeliness of care, length of stay - although no real outcome for patient flow; Sarah Tanner (2023-04-05 19:47:08)(Select): secondary/lower level outcome was timeliness of care, leng…
Review article: Emergency department crowding measures associations with quality of care: A systematic review	Jones, P. G.; Mountain, D.; Forero, R.	ED crowding has been reported to reduce the quality of care. There are many proposed crowding metrics, but the metric most strongly associated with care quality remains unknown. The present study aims to determine the crowding metric with the strongest links with processes and outcomes of care linked to the Institute of Medicine quality domains. Systematic searches in healthcare databases were co…	2021		Emerg Med Australas	33	4	592-600	33724707	10.1111/1742-6723.13743	835	#408	Jones 2021	Exclusion reason: Wrong outcomes; Jodie Austin (2023-03-21 17:33:10)(Screen): Include - per consensus MS, JA, ST; Sarah Tanner (2023-03-19 18:38:30)(Screen): outcome is association between crowding metric & quality of care as opposed to a patient flow intervention/outcome;
Preventing emergency department visits among patients with cancer: a scoping review	Kirkland, S. W.; Garrido-Clua, M.; Junqueira, D. R.; Campbell, S.; Rowe, B. H.	PURPOSE: The objective of this scoping review was to examine the effectiveness of supportive care interventions designed to reduce ED visits among patients receiving active cancer treatment. METHODS: Literature search involving nine electronic databases and grey literature. Inclusion criteria considered studies assessing the impact of any intervention to reduce ED utilization among patients with …	2020		Support Care Cancer	28	9	4077-4094	32424645	10.1007/s00520-020-05490-1	838	#428	Kirkland 2020	Exclusion reason: Wrong intervention; Yasaman Meshkat (2023-04-11 08:20:40)(Select): yes wrong interventions; Sarah Tanner (2023-04-05 19:56:20)(Select): ED utilisation is primary outcome with secondary outcomes hospital admissions/LOS/repeat visits, but intervention more focused on better community care;
Nurse-Led Call Back Program to Improve Patient Follow-Up With Providers After Discharge From the Emergency Department	Luciani-McGillivray, I.; Cushing, J.; Klug, R.; Lee, H.; Cahill, J. E.		2020		Journal of Patient Experience	7	6	1349-1356	WOS:000604911300088	10.1177/2374373520947925	3352	#492	Luciani-McGillivray 2020	Exclusion reason: Wrong study design; Yasaman Meshkat (2023-04-15 07:11:45)(Select): primaary article;
What is the impact of a fast-track pathway on length of stay for adult patients with a hip fracture? A systematic review	Maher, S.; Moore, Z.; Avsar, P.; Patton, D.	INTRODUCTION: In orthopaedic surgery, hip fracture patients represent one of the largest cohorts. Hip fracture is a serious injury commonly occurring in frail and elderly patients. Fast-track admission pathways aim to streamline patients through accident and emergency departments, resulting in shorter wait times and less negative patient outcomes. AIM: To examine the impact of a fast-track pathwa…	2022		Arch Orthop Trauma Surg	142	12	3803-3816	34853866	10.1007/s00402-021-04248-6	855	#500	Maher 2022	Exclusion reason: Wrong outcomes; Yasaman Meshkat (2023-04-11 06:55:01)(Select): I agree primary outcome was length of stay in hospital. None of the outcomes measured affected ED directly; Sarah Tanner (2023-04-05 05:50:27)(Select): primary outcome seems more length of overall hospital stay as opposed to length of ED stay; secondary outcome time to surgery; neither of these seem very ED-flow focu…
What influences decisions to transfer older care-home residents to the emergency department? A synthesis of qualitative reviews	Marincowitz, C.; Preston, L.; Cantrell, A.; Tonkins, M.; Sabir, L.; Mason, S.	BACKGROUND: care home residents aged over 65 have disproportionate rates of emergency department (ED) attendance and hospitalisation. Around 40% attendances may be avoidable, and hospitalisation is associated with harms. We synthesised the evidence available in qualitative systematic reviews of different stakeholders' experiences of decisions to transfer residents to the ED. METHODS: six electron…	2022		Age Ageing	51	11		36413591	10.1093/ageing/afac257	857	#505	Marincowitz 2022	Exclusion reason: Wrong outcomes; Yasaman Meshkat (2023-04-14 18:12:02)(Select): Agreed, results based on decision to go to ED not being in ED itself; Sarah Tanner (2023-04-08 11:43:42)(Select): influences on decision-makers' decisions to transfer to ED but not flow focused;
Understanding the impacts of health information systems on patient flow management: A systematic review across several decades of research	Nguyen, Q.; Wybrow, M.; Burstein, F.; Taylor, D.; Enticott, J.	BACKGROUND: Patient flow describes the progression of patients along a pathway of care such as the journey from hospital inpatient admission to discharge. Poor patient flow has detrimental effects on health outcomes, patient satisfaction and hospital revenue. There has been an increasing adoption of health information systems (HISs) in various healthcare settings to address patient flow issues, y…	2022		PLoS One	17	9	e0274493	36094946	10.1371/journal.pone.0274493	875	#565	Nguyen 2022	Exclusion reason: Wrong setting; Yasaman Meshkat (2023-04-14 18:01:51)(Select): patient flow management not specific to ED;
Emergency department nurse-initiated protocols for paediatric febrile neutropenia: A scoping review	Northcott, Katie; Gibson, Kim; Peters, Micah D. J.	Paediatric oncology patients with fever and suspected neutropenia are at risk of developing life-threatening systemic infection. Prompt Emergency Department assessment, early intervention and antibiotic administration within 60 minutes of hospital presentation is now recognised as the required standard of care. Nurse-initiated protocols have been implemented in emergency departments to facilitate…	2022		Collegian	29	4	516-526	157543470. Language: English. Entry Date: 20220704. Revision Date: 20220704. Publication Type: Article	10.1016/j.colegn.2021.10.015	2768	#573	Northcott 2022	Exclusion reason: Wrong intervention; Yasaman Meshkat (2023-04-11 07:29:59)(Select): I agree with that, also intervention is actually the nurse initiation rather than effect of nurse initiation intervention on patient flow; Sarah Tanner (2023-04-05 20:07:09)(Select): length of ED stay secondary outcome in a handful of studies but whole paper is very condition-specific;
Secure smartphone application-based text messaging in emergency department, a system implementation and review of literature	Pourmand, A.; Roberson, J.; Gallugi, A.; Sabha, Y.; O'Connell, F.	Background: The utilization of smartphone-based technology and applications to streamline patient care provides an exciting opportunity for quality improvement research. As traditional communication methods such as paging have repeatedly been shown to be susceptible to errors and inefficiency that can delay patient care, smartphones continue to be investigated as means of improving inter-hospital…	2018		American Journal of Emergency Medicine	36	9	1680-1685		10.1016/j.ajem.2018.06.067	2240	#619	Pourmand 2018	Exclusion reason: Wrong outcomes; Sarah Tanner (2023-04-08 10:52:47)(Select): not flow outcome; Yasaman Meshkat (2023-03-27 20:58:23)(Screen): Unsure if directly related to patient flow...inter-hospital communication;
Outcomes of Crowding in Emergency Departments; a Systematic Review	Rasouli, H. R.; Esfahani, A. A.; Nobakht, M.; Eskandari, M.; Mahmoodi, S.; Goodarzi, H.; Abbasi Farajzadeh, M.	INTRODUCTION: Emergency Department (ED) crowding is a global public health phenomenon affecting access and quality of care. In this study, we seek to conduct a systematic review concerning the challenges and outcomes of ED crowding. METHODS: This systematic review utilized original research articles published from 1st January 2007, to 1st January 2019. Relevant articles from the PubMed (MEDLINE),…	2019		Arch Acad Emerg Med	7	1	e52	31602435		888	#643	Rasouli 2019	Exclusion reason: Wrong outcomes;
Transition in Care from EMS Providers to Emergency Department Nurses: A Systematic Review	Reay, G.; Norris, J. M.; Nowell, L.; Hayden, K. A.; Yokom, K.; Lang, E. S.; Lazarenko, G. C.; Abraham, J.		2020		Prehospital Emergency Care	24	3	421-433	WOS:000478482000001	10.1080/10903127.2019.1632999	3407	#650	Reay 2020	Exclusion reason: Wrong outcomes; Sarah Tanner (2023-04-14 07:26:06)(Select): not flow outcomes; Sarah Tanner (2023-04-04 06:19:50)(Select): can't access full text;
Does telehealth influence the decision to transfer residents of residential aged care facilities to emergency departments? A scoping review	Sunner, C.; Giles, M. T.; Kable, A.; Foureur, M.	BACKGROUND: Emergency Departments (ED) can be crowded places and not ideal environments for Residential Aged Care Facilities (RACF) residents awaiting assessment. Assessment and care planning may be made available via telehealth thereby avoiding unnecessary transfer to ED, without compromising the quality of care for the older person. Telehealth is attractive addition to improving healthcare deci…	2023		Int J Older People Nurs	18	1	e12517	36394230	10.1111/opn.12517	923	#760	Sunner 2023	Exclusion reason: Wrong setting; Yasaman Meshkat (2023-04-11 07:56:14)(Select): I agree that focus is much before ED admission; its more about the use of telehealth to access care in general; Sarah Tanner (2023-04-05 19:53:04)(Select): focus is too far pre-hospital/community-based to really be of use; additionally focus is less on impact on ED and more on concept of hospitalisation generally with…
Bed Management Strategy for Overcrowding at the Emergency Department: A Systematic Review	Tampubolon, L.; Pujiyanto		2017		2nd International Conference on Hospital Administration (ICHA)			50-59	WOS:000462223700005	10.18502/kls.v4i9.3557	3441	#767	Tampubolon 2017	Exclusion reason: Wrong outcomes; Yasaman Meshkat (2023-04-02 14:45:23)(Select): Fits our criteria but poor research question (too broad);
Barriers to effective EMS to emergency department information transfer at patient handover: A systematic review	Troyer, L.; Brady, W.	BACKGROUND: Handovers of care are necessary, yet a vulnerable time for patient safety. They can either reduce the risk of medical error during transitions of care or cause direct medical or financial harm to patients due to poor communication. OBJECTIVE: To review (1) observational studies that quantify the frequency of transfer of specific data points or clinician retention of information provid…	2020		Am J Emerg Med	38	7	1494-1503	32321683	10.1016/j.ajem.2020.04.036	930	#786	Troyer 2020	Exclusion reason: Wrong outcomes; Sarah Tanner (2023-04-08 11:28:49)(Select): clinician retention of information; quality of handoffs; perceptions of handover process;
Process improvement approaches in emergency departments: a review of the current knowledge	Volochtchuk, A. V. L.; Leite, H.		2022		International Journal of Quality & Reliability Management	39	2	495-520	WOS:000644935100001	10.1108/ijqrm-09-2020-0330	3459	#812	Volochtchuk 2022	Exclusion reason: Wrong outcomes; Yasaman Meshkat (2023-04-13 18:50:21)(Select): This is too vague. It doesnt specify what process improvements specifically they were looking for and the results sort of group everything together. Its not clear at all what the actual outcomes are; Yasaman Meshkat (2023-04-11 07:16:54)(Select): I have requested full text from the authors; Sarah Tanner (2023-04-04 0…
Review article: Have emergency department time-based targets influenced patient care? A systematic review of qualitative literature	Walker, K.; Honan, B.; Haustead, D.; Mountain, D.; Gangathimmaiah, V.; Forero, R.; Mitchell, R.; Martini, E.; Tesch, G.; Bissett, I.; Jones, P.	Time-based targets for ED length of stay were introduced in England in 2000, followed by the rest of the UK, Canada, Ireland, New Zealand, and Australia after ED crowding was associated with poor quality of care and increased mortality. This systematic review evaluates qualitative literature to see if ED time-based targets have influenced patient care quality. We included 13 studies from four cou…	2021		Emerg Med Australas	33	2	202-213	33622021	10.1111/1742-6723.13747	938	#814	Walker 2021	Exclusion reason: Wrong outcomes; Yasaman Meshkat (2023-04-13 20:02:04)(Select): agreed, outcome is not patient flow; Sarah Tanner (2023-04-08 11:03:03)(Select): outcome is patient care as opposed to flow through departments;
Inpatient flow management: a systematic review	Winasti, Windi; Elkhuizen, Sylvia; Berrevoets, Leo; van Merode, Godefridus; Berden, Hubert	Purpose: In hospitals, several patient flows compete for access to shared resources. Failure to manage these flows result in one or more disruptions within a hospital system. To ensure continuous care delivery, solving flow problems must not be limited to one unit, but should be extended to other departments - a prerequisite for solving flow problems in the entire hospital. Since most current stu…	2018		International Journal of Health Care Quality Assurance (09526862)	31	7	718-734	132583372. Language: English. Entry Date: 20190216. Revision Date: 20190424. Publication Type: journal article	10.1108/IJHCQA-03-2017-0054	2835	#839	Winasti 2018	Exclusion reason: Wrong intervention; Yasaman Meshkat (2023-04-13 19:48:02)(Select): outcomes not focused on ED; Sarah Tanner (2023-04-04 06:26:47)(Select): can't access full text;
The Characteristics and Effectiveness of Interventions for Frequent Emergency Department Utilizing Patients With Chronic Noncancer Pain: A Systematic Review	Wong, C. K.; O'Rielly, C. M.; Teitge, B. D.; Sutherland, R. L.; Farquharson, S.; Ghosh, M.; Robertson, H. L.; Lang, E.	BACKGROUND: Patients with chronic noncancer pain (CNCP) present unique challenges to emergency department (ED) care providers and administrators. Their conditions lead to frequent ED visits for pain relief and symptom management and are often poorly addressed with costly, low-yield care. A systematic review has not been performed to inform the management of frequent ED utilizing patients with CNC…	2020		Acad Emerg Med	27	8	742-752	32030836	10.1111/acem.13934	947	#845	Wong 2020	Exclusion reason: Wrong outcomes; Sarah Tanner (2023-04-08 10:59:38)(Select): outcome frequency of ED visits as opposed to ED flow;
Identifying relevant topics and training methods for emergency department flow training	Young, C.; Patey, C.; Norman, P.; Chan, T.; Hurley, O.; Swab, M.; Asghari, S.	Purpose: Despite the importance of patient flow to emergency department (ED) management, there is a need to strengthen and expand training in flow strategies for practicing ED staff. To date, there has been limited academic inquiry into the skills and training that ED staff require to improve patient flow. As part of a quality improvement initiative, our team aimed to identify the topics and trai…	2022		Canadian Journal of Emergency Medicine	24	8	837-843		10.1007/s43678-022-00390-1	2385	#866	Young 2022	Exclusion reason: Wrong study design; Yasaman Meshkat (2023-04-13 20:06:21)(Select): 1) doesn't measure patient flow and 2) integrative study not included; Sarah Tanner (2023-04-08 11:27:23)(Select): i suppose ED staff training counts as an intervention and I suppose it is then a flow outcome but I don't really like this paper;
