# Supplementary material for: Patient flow in emergency departments: a comprehensive umbrella review of solutions and challenges across the health system
Source: BMC Health Serv Res. 2024 Mar 5;24:274. doi: 10.1186/s12913-024-10725-6 (PMC10913567; doi:10.1186/s12913-024-10725-6)
Supplement: Supplementary file 5 — Supplementary Material 5. [file 12913_2024_10725_MOESM5_ESM.csv]

Appendix 5: Full Details of the Characteristics of the Included Systematic Reviews
Covidence #	Study ID	Title	Reviewer Name	Study ID	Title	First Author	Year	Country in which the study conducted	Aim of study	Objectives	Type of study/review	Participant description	Total number of participants	Setting/context	Sources searched	Range (years)	Number of studies included	Types of studies included	Country of origin of incl. studies	Appraisal instruments used	Appraisal rating	Method of synthesis/analysis	Description of Interventions or strategies	Primary outcomes of the patient flow interventions	Secondary Primary outcomes of the patient flow interventions	Challenges impeding patient flow	Root causes	Outcomes of barriers/challenges	Other findings	Significance/direction	Heterogeneity	Comments
892	Preston 2017	What evidence is there for the identification and management of frail older people in the emergency department? A systematic mapping review	Consensus	892	What evidence is there for the identification and management of frail older people in the emergency department? A systematic mapping review	Louise Preston	2017	UK	To systematically map interventions to identify frail and high-risk older people in the ED and interventions to manage older people in the ED and to map the outcomes of these interventions and examine whether or not there is any evidence of the impact of these interventions on patient and health service outcomes	What is the evidence for the range of different approaches to the management (identification and service delivery interventions) of frail older people within the ED? Is there any evidence of their potential and actual impact on health service and patient-related outcomes, including impacts on other services used by this population and health and social care costs? What specific approaches to the …	Systematic mapping review	Frail and high risk older people and general populations of older people (aged > 65 years)	Not reported	Emergency Department	MEDLINE, EMBASE, The Cochrane Library, Web of Science, Cumulative Index to Nursing and Allied Health Literature (CINAHL), Health Management Information Consortium and PROSPERO	2005-2016	120 (103 papers and 17 reviews)	Peer-reviewed articles (103), conference abstracts, systematic reviews (17)	USA, Australia, UK, Italy, Canada, Ireland, Switzerland, Netherlands, Singapore, Hong Kong, Spain, Sweden, France, Belgium, Germany, New Zealand, South Korea, Taiwan, Turkey	Formal assessment not done Instead carried out bespoke assessment of the evidence base mapped in our review using three methods: 1. an examination of the research designs used and the strengths and limitations of those designs 2. an examination of the self-reported limitations included in the articles relating to frail or high-risk older people 3. an assessment of the relevance of the evidence to…	Not done No report/rating of bespoke assessment reported	Tabular and narrative synthesis; by intervention type	Diagnostic tools to identify frailty (n=7)(ISAR, BRIGHT, FRESH, CFS, EGS, ED screening tool) Diagnostic tools to screen for frailty-related issues (n=7)(MMSE/CAM, Ottawa 3DY, Brief Alzheimer's Screen, SBT; care-giver-completed AD8; SIS; TRST; Mini-Cog) Prognostic tools to measure risk of adverse events in the ED (n=5) (BGA, REMS/HOTEL, ESI, Delirium prediction rule, CTAS) Prognostic tools to meas…	Outcomes measured: Patient outcomes: ADL decline; appropriate/correct admission/discharge/referral; appropriate/correct diagnosis; appropriate/correct medication; frailty; long-term care placement; morbidity; mortality; return to home (for how long?); and satisfaction with the ED Health service outcomes: Admission to acute care; admissions avoided; attendance or reattendance at the ED; bed occupa…	Improved patient experiences Achieving better outcomes Lower costs				Overall evidence for diagnostic accuracy of tools for identifying frail older people is limited. ISAR valid and reliable screening tool and accurate predictor of death, ED revisit, hospital admission at 6-months follow-up. Repeat visits in older persons seemed to be most accurately predicted with Rowland questionnaire Rapid screening assessment provides rapid and accurate method for identifying o…	No overall evidence base was assessed and no statistical analysis done so inconclusive evidence. Purpose was not to examine effectiveness of interventions. Improvements in care of frail older people have the potential to improve both patient and health service outcomes.	No measure given; heterogeneous body of evidence.	Examples of the types of interventions that might reduce demand on EDs include preventing ED admission through ambulatory triage, referring older people directly to a ward, a medical assessment unit or elderly care unit, delivering appropriate care within a home/community setting (a nursing home or their own home) and preventing readmissions when older people are discharged from acute medical car…
888	Malik 2018	The impact of geriatric focused nurse assessment and intervention in the emergency department: A systematic review	Consensus	888	The impact of geriatric focused nurse assessment and intervention in the emergency department: A systematic review	M. Malik	2018	Other: Ireland	To systematically review the impact of geriatric focused nurse assessment and intervention in the ED on hospital utilisation in terms of admission rate, ED revisits and length of hospital stay (LOHS)	To appraise the impact of geriatric focused nurse assessment and interventions in the ED in terms of admission rate, ED revisits, and length of hospital stay (LOHS)	Systematic review	Patients from ED including admitted and discharged patient with no follow-up assessment in community; Study participants were of both sexes ≥65 years who underwent a geriatric focused nurse assessment/intervention in ED’s or following discharge	Total not reported; mean sample size 761 participants	EDs of university based hospitals, general hospitals, university affliated tertiary hospital, tertiary cardiac hospital and medical school affliated public hospital in urban setting	Cochrane, Medline, CINAHL, Embase, Scopus and Web of Knowledge	Inclusion: 1990-2016 Studies: 1996-2015	9	seven RCTs and two prospective pre/post-intervention designed studies	Canada, Australia, Denmark, Scotland, USA	Evidence based librarianship (EBL) critical appraisal tool	If overall validity of study (yes/total) is > 75% or (no+ unclear/Total) is < 25% then study is valid; RIsk of bias tool on Revman used for RCTs	Tabular summaries; narrative synthesis was conducted on data considered to be unsuitable for meta-analysis	Nurse assessment using a disease management risk scale Patients received CGA by an ANP specialising in geriatrics and a multidisciplinary approach to identify unresolved medical, healthcare, social needs Effectiveness of a nurse care management and discharge coordinator for elderly patients who were discharged from ED's where satisfaction with discharge recommendations, adherence with discharge i…	The impact of geriatric focused nurse assessment and interventions on hospital admission rates Two meta-analyses were conducted; the first comprised RCTs that measured outcome at day 30 post-intervention and one prospective pre and post-intervention study that measured outcome data at day 14 post-intervention. Pooled data did not demonstrate a difference in hospitalisation among study groups (OR …	Significant reduction in total admission at day 30 in one study Readmission rates post-intervention statistically significantly lower than pre-intervention Meta-analysis (two RCTs): no difference in readmission rates between study groups LOHS - no difference between groups in two studies ED revisits - reduced in post-intervention period in one study. Meta-analysis on four studies - no difference …					Risk screening patients in ED did not allude to more positive outcomes with regard to hospitalisation.	I-squared ranged from 0-62% in meta-analyses performed
887	Hughes 2019	Emergency Department Interventions for Older Adults: A Systematic Review	Consensus	887	Emergency Department Interventions for Older Adults: A Systematic Review	Jaime M. Hughes	2019	United States	How effective are emergency department (ED) interventions in improving clinical, patient experience, and utilization outcomes in older adults (age ≥65)?	To evaluate the effect of emergency department (ED) interventions on clinical, utilization, and care experience outcomes for older adults.	Systematic review	Older adults >/=65	Not reported	Emergency Department	MEDLINE (via PubMed), Embase, CINAHL, PsycINFO, ClinicalTrials.gov, Scopus	Inclusion: Inception-2017 Studies: 1996-2017	15 studies (17 articles)	9 randomised (8 randomised studies, 1 cluster-randomised study), 6 non-randomised (5 non-randomised studies, 1 controlled before-after study)	OECD countries: Australia, Canada, Europe, USA	Cochrane EPOC; GRADE criteria	Randomised studies: 2 high risk, 3 unclear risk, 3 low risk, 1 NA for objective outcomes; for patient-reported outcomes 4 high risk, 3 unclear risk, 2 low risk Non-randomised studies: 5 high risk, 1 low risk for objective outcomes; for patient-reported outcomes 2 high risk, 4 NA	Summary tables When quantitative synthesis was possible, we used random effects models to synthesize dichotomous out- comes (ie, hospitalization at or after the ED index visit, ED return visit) using risk ratios, and the mean difference (MD) for continuous outcomes (ie, quality of life [QOL]).	Discharge planning; care management; medication management/safety Intervention components: assessment; referral + follow-up; bridge design	Outcome measured: unclear which outcome was primary No pattern of interventions on hospitalisation at the index visit. 1/3 randomised studies on hospitalisation after ED index visit found significant effect of intervention. 3/3 randomised studies found no effect on ED return visit	Functional assessment QOL Patient experience Hospitalization at or after ED index visit ED return visit When considering the interventions collectively, we found a small benefit on functional status but no overall effect on ED return visit(s) or subsequent hospitalization				Using a combination of interventions (two or more) may be associated with greatest effects on clinical and utilization outcomes	Statistical analysis, but findings not easily applicable given vagueness of intervention descriptions. Planned formal subgroup analyses of moderator variables (eg, intervention strategy, individual intervention components), but there were too few studies to conduct these analyses	I-squared for effect of ED interventions on hospitalisation after index visit = 63.2%. I-squared for effect of ED interventions on ED return visit = 0.9%
886	Cassarino 2019	Impact of early assessment and intervention by teams involving health and social care professionals in the emergency department: A systematic review	Consensus	886	Impact of early assessment and intervention by teams involving health and social care professionals in the emergency department: A systematic review	Marica Cassarino	2019	Other: Ireland	To synthesize the totality of evidence relating to the impact of early assessment and intervention by Health and Social Care Professional teams on quality, safety, and effectiveness of care in the ED	1) to explore the impact of early assessment or intervention conducted by interdisciplinary teams with two or more HSCP members in the ED on the qual- ity, safety and cost-effectiveness of care of adults presenting to the ED; 2) to define the content of the assessment or intervention delivered by the HSCP team	Systematic Review	Adults >/= 18 years who present to the ED for care (inclusion criteria); All studies focused on adults >/= 65 years old	273,886	Emergency Department	CINAHL, Embase, the Cochrane Library, MEDLINE	No restrictions on inclusion criteria Studies - 2002-2013	6	three non-RCTs, one CBA and two RMSs	Australia	Cochrane Collaboration's Risk of Bias Tool Cochrane Effective Practice and Organisation of Care (EPOC) risk of bias criteria were employed to assess the risk of bias of interrupted time series and repeated measures studies	High, unclear, low	Narrative/qualitative synthesis; meta-analysis not possible due to heterogeneity, and subgroup analysis with funnel plot assessment not undertaken.	use of interdisciplinary Care Coordination Teams - early assessment or interventions conducted in the ED by interdisciplinary teams comprising one or more HSCP members (two or more of: PT, OT, medical SW, clinical pharmacist, speech and language therapist). Here, ‘early assessment and intervention’ refers to proactive assessment and intervention by the HSCP team following ED triage with/without a…	ED LOS --> not measured by any studies Reduced rates of hospital admissions Improved referrals to community services Increased satisfaction with safety of discharge (both in patients and staff) Improved health-related quality of care Hospital LOS --> reduced rate of hospital admission by 2% in 2/3 studies; no significant difference in hospital LOS after admission from the ED between ED-based CCT …	Achieving better outcomes (via improved quality of care)				None of the studies included investigated ED length of stay or cost effectiveness	Limited evidence to support the effectiveness of HSCP interventions in terms of significant reductions in rates of hospital admissions (three studies); findings mildly meaningful but did not measure primary outcome.	No measure of heterogeneity given; too heterogeneous for meta-analysis in terms of study designs, health conditions and outcomes reported.
885	Berning 2020	Interventions to improve older adults' Emergency Department patient experience: A systematic review	Consensus	885	Interventions to improve older adults' Emergency Department patient experience: A systematic review	Michelle J Berning	2020	United States	Improve patient experience in ED	To summarize interventions that impact the experience of older adults in the emergency department (ED) as measured by patient experience instruments.	Systematic Review	Older adults (>/= 65 years)	3163	Emergency Department	Ovid Central, Ovid EMBASE, Ovid MEDLINE, PsycINFO; Clinicaltrials.gov	Inclusion - Inception to January 2019 Studies - 1996-2018	21	Randomised controlled trials, quasi-experimental studies (nonrandomized), observational studies, before-after observational studies	USA, UK, Australia, Sweden, Canada, Korea, Scotland	GRADE (Grading of Recommendations Assessment, Development, and Evaluation) approach was used to evaluate the confidence in the evidence available. Risk of bias assessed using a modified Cochrane Collaboration Bias Appraisal Tool for RCTs, a modified Newcastle-Ottawa Scale tool for quasi-experimental and observational studies, and a modified tool for evaluating the methodological quality of case r…	GRADE Risk of bias was high for 13 studies, moderate for 4, low for 4	Summarised in tables and text; meta-analysis not possible due to heterogeneity in study population, intervention strategies, measurement of patient experience, and limited quality of evidence; sensitivity analysis performed excluding high risk of bias studies	Specialist interdisciplinary team; Care coordination program; "No wait" Policy; Nurse case management; Nurse discharge coordinator; Discharge planning program led by geriatric nurse practitioner; Identification of elderly patients at high risk for readmission & Multidisciplinary Geriatric and Palliative (GAP)-ED Team; Geriatric assessment & referral to community/healthcare resources; Care coordin…	Patient experience only outcome reported on --> no reporting on readmission rates/admission to hospital/length of hospital stay/readmission to ED/unscheduled ED visits/hospitalisation rates at all.	Primary studies also evaluated the following patient flow outcomes but none were not reported on in the systematic review: - Readmission rates - Staff experience including ED physician experience - Health-related quality of life - Hospitalisation rates/Admission to hospital - Unplanned readmission rates to ED or hospital; unplanned ED revisits - Wait time - Length of hospital stay - Service use r…	N/A - not discussed in article	Different needs of older adults compared to population with complex medical conditions			No patient flow direction	Not reported, but significant heterogeneity in study population, intervention strategies, measurement of patient experience, and the limited quality of evidence, precluded conducting a meta-analysis	Studies used both patient experience or satisfaction questionnaires, but none of the studies have validated its tools in the ED setting Questionnaires might be overestimated due to gratitude bias
883	AM 2022	Access block: A review of potential solutions	Consensus	883	Access block: A review of potential solutions	Michael Frommer AM	2022	Australia	Solutions to access block; present recommendations for evidence based access block solutions for piloting and/or implementation in Australia and Aotearoa New Zealand	To answer: • What solutions (interventions, initiatives or programs) were proposed or described? • For what settings were they proposed or described, and how were these settings relevant to the Australian and/or Aotearoa NZ health system? • Was sufficient detail provided to assess their feasibility, and if so, were they potentially feasible to consider adopting in Australia or Aotearoa NZ? • Were…	Scoping Review	Not reported - however patients in ED	N/A - not reported	Emergency Department	CINAHL; Medline; Embase; Web of Science	2000-2022	199 assessed for eligibility - unclear how many included in the end as not detailed in PRISMA diagram or elsewhere in paper	Qualitative studies, quantitative studies	Australia, Europe, North America, Japan, Taiwan, Hong Kong, Singapore, South Korea, South America	N/A	N/A	Not stated however narrative synthesis	Increasing inpatient bed capacity or freeing beds - admitting fewer people/decreasing LOS as inpatients/speeding up discharge process/over-capacity protocols/discharge lounges Using short-stay units and acute medical or surgical units Minimising delays for patients being admitted Introducing ED time targets Pre-ED interventions Interventions within ED (triage and streaming systems, process improv…	Have evidence to support them: Increasing inpatient bed capacity or freeing beds (most effective) Using short-stay units and acute medical or surgical units Minimising delays for patients being admitted Introducing ED time targets Do not work/do not have evidence to support: Pre-ED interventions Interventions within ED (triage and streaming systems, process improvement programs, increasing size o…	Improved clinical experiences Improved patient experiences Lower costs	Online pre-ED triaging - factors associated with number of patients who present to ED (volume of presentations to ED) Hospital overcapacity	Two main drivers of access block: 1 - hospital overcapacity, with a mismatch of bed numbers to population needs – access block would cease to be a problem if hospital bed occupancy were reduced to about 85% from currently prevalent occupancy levels of 95-105%. 2 - a widespread lack of integration across the interfaces between EDs and inpatient services, and between inpatient services and other cl…		Four types of solutions can reduce the incidence and/or duration of access block. 1. The most effective solution is to increase inpatient bed capacity and free inpatient beds so that bed occupancy is reduced from the present level (typically 95%-plus), with an initial target of 90%, aiming for 85% 2. The establishment of short-stay units, acute medical units and acute surgical units clearly helps…	Clinically relevant and important. For some interventions, in favour of reducing access block; for other interventions that do not work, the opposite. No statistical analysis done.	Heterogeneity not reported.	Major difficulty raised was researchers' use of outcome variables which are often imprecisely defined and do not reflect outcomes of practical importance (as per authors of this study) - i.e. measuring ED length of stay across admitted and non-admitted patients (better would be to seperate out these statistics) Gap in literature is on patient perspectives
882	Zepeda-Lugo 2020	Assessing the Impact of Lean Healthcare on Inpatient Care: A Systematic Review	Consensus	882	Assessing the Impact of Lean Healthcare on Inpatient Care: A Systematic Review	Carlos Zepeda-Lugo	2020	Other: Mexico	To evaluate the effects of lean healthcare (LH) interventions on inpatient care and determine whether patient flow and efficiency outcomes improve	To determine whether LOS, TOT, TAT, OTS, boarding time, discharge times, and readmission rates are improved with a LH intervention. To review the changes in satisfaction of patient and staff. To classify, organize, and summarize evidence regarding the effects of LH on efficiency and patient flow outcomes within inpatient care.	Systematic review	Not specified but assume to be patients in hospital (unclear if excluded paediatric populations)	Not reported	Public and private sectors Operating/ surgical units, ED, intensive care units	PubMed-Medline, CINAHL, The Cochrane Library, Scopus, Web of Science, and Ebsco. Grey literature on OpenGrey, Grey Literature Report, Google Scholar, and ProQuest	Inclusion - 2002-2019	39	Randomized controlled trials (RCTs), controlled before–after, and quasi-RCT studies, case-control, cohort, and pre–post studies.	USA, Taiwan, Spain, UK, Saudi Arabia, Italy, India, Netherlands, Lebanon	Cochrane's ROBINS-I (Risk of Bias in Non-randomized studies of interventions)	72% moderate risk of bias; the rest serious risk of bias; None critical or low risk	Narrative review; standardised forms to tabulate and organise collected data; comparative summary of findings for main outcomes using measures of effect.	Lean principles Studies that used similar interventions such as six sigma, rapid improvement event, or Baystate Patient Progress Initiative were also included	Primary ED flow outcomes: Boarding time, readmission rates Boarding time decreased in 4/4 studies measuring it; 2.1h was longest reduction time, resulting in boarding time of 5.5h. Readmission rates - none of 9 studies reported increase post-intervention; 7 of these studies reported no change at 30 or 90 days; 2 studies reported statistically significant reduction in readmission rates	Other outcomes less relevant to ED: - hospital LOS - perioperative on-time starts, turnover time, turnaround time - patient and staff satisfaction - perioperative process - lean healthcare Staff and patient satisfaction improved	Availability of beds is key to reducing the boarding time by improving inpatient discharge timing Not only do premature and delayed discharges worsen health outcomes but also increase costs				Studies’ heterogeneity and the risk of bias prevented us from carrying out a meta-analysis to determine causal relationship. Limited usefulness in this study on ED flow given focus is on inpatient interventions	Not reported; heterogeneity prevented a meta-analysis being performed	Findings not ED specific
881	Manning 2023	A systematic review to identify the challenges to achieving effective patient flow in public hospitals	Consensus	881	A systematic review to identify the challenges to achieving effective patient flow in public hospitals	Larissa Manning	2023	Australia	To uncover the challenges related to patient flow from a whole public hospital perspective and identify strategies to overcome these challenges	To answer the questions: What are the common issues that affect patient flow in public hospitals? What tools and strategies have been implemented to improve patient flow in Public hospitals?	Systematic review	Patients in public hospitals - not specifically stated	Not reported	Public Hospitals (not ED specific)	Medline, Emcare, PubMed	2015-2020 inclusive	24	Quantitative, Qualitative, Mixed method, systematic review	USA, UK, England, France, Australia, Canada, Austria, Netherlands	16-item quality assessment tool (QATSDD)	Score based on 16 questions (scale 0-3) - Scores ranging from 7 to 37. The total score achievable was 42 for qualitative and quantitative studies and 48 for a mixed method approach.	Thematic analysis	No real interventions, purpose of study was to investigate strategies related to patient flow	A total of 5 themes were generated in relation to patient flow. These include: (1) Teamwork, Collaboration & Communication, - lack of communication between teams and poor collaboration leads to a breakdown in interprofessional working - strategies to improve: formation of huddles and bed management meetings (2) Public hospitals as complex systems, - strategies to improve: use a whole systems appr…	Achieving better outcomes Improved clinical experiences	Teamwork, collaboration and communication - lack of communication between teams, performance driven coordination and referral-related barriers; Complexity of public hospitals and variability that can occur daily; Late discharges/discharge delays; Ineffective flow processes & fragmented bed management process; Resources and mismatch between capacity and demand.			Formation of huddles & bed management meetings - one study: significant decrease in hospital boarding times after implementation; second study: 'plan of the day huddles' improved communication & patient flow across units. Multidisciplinary approach - early discharge identification, daily huddles, early discharge recognition improved discharges from 8.8% to 15.8% in 10 months. Other interventions:…	Not done	N/A	Whole systems approach required to improve patient flow in public hospitals - meaning that need engagement and collaboration of the multidisciplinary team to work towards common goals
809	Voaklander 2022	Interventions to improve consultations in the emergency department: A systematic review	Consensus	809	Interventions to improve consultations in the emergency department: A systematic review	Britt Voaklander	2022	Canada	To describe and evaluate the effectiveness of interventions to improve the ED consultation process.	To describe and evaluate the effectiveness of interventions to improve the ED consultation process.	Systematic review	Patients presenting to ED requiring an "ED Consultation" to a specialist team.	Sample size ranged from 136 - 71,051; not recorded for all studies so could not total	Emergency Department	Medline OVID, PubMed NCBI, EMBASE OVID, SCOPUS Elsevier, Dissertation & Theses Global, EBM Reviews/Cochrane Library Wiley, Global Health OVID, and CINAHL EBSCOhost Grey literature on: Clinicaltrials.gov, Google Scholar Conference abstracts published in Annals of Emergency Medicine, the Canadian Journal for Emergency Medicine, Academic Emergency Medicine, and Emergency Medicine Journal from 2014–2…	Inclusion: inception-2021 Studies: 2004-2021	35	Before/after study design (n = 25, 71%); controlled before/after design (n=1), including: Before-after, RCT, retrospective cohort, interrupted time series, prospective cohort, controlled before-after	USA, Canada, South Korea, Singapore, Thailand, Taiwan, India, Ireland, Turkey	Methodological Index for Non-Randomized Studies (MINORS) tool.	Scores comparative studies on 12 methodological items from 0 to 2 (0= not reported; 1 = reported but inadequate; 2 = reported and adequate) for a maximum score of 24. Median MINORS score was 14/24	Narrative review, tabular and descriptive data, meta-analysis calculating Mantel–Haenszel mean difference (MD), weighted mean differences (WMDs), and odds ratios (ORs) with 95% confidence intervals (CIs) using a random-effects model. Subgroup analysis could not be completed due to incomplete reporting. Sensitivity analysis was conducted.	Interventions to improve consult responsiveness (11 studies): - specific time in which the consultant was expected to start or complete the consultation (5 studies); - specific time in which consultants were expected to arrive to an admission decision (1 study); - reminder messages via SMS to consultant or residents/staff of service if specified time target was not met (2 studies) - use of instan…	Primary outcome measured: Consult responsiveness Consult response time - assessed in 6/11 studies on interventions to improve consult responsiveness, with 4/6 reporting significant decrease in consult response time in intervention group vs control between 10% to 71% - assessed in 3 studies on interventions to improve access to consultants, with 2 reporting significant decrease in consult response…	Secondary outcomes measured: Proportion of patients consulted Proportion of patients admitted to hospital following a consultation ED LOS Consultation duration reduced Reduction in door-to-consultation - 8 studies in interventions to improve consult response time; 7 studies significant decrease in ED LOS with intervention, between 39% to 4.2%; 4/4 before-after studies - significant reductions in …				Some studies took advantage of evolving technology (e.g., the use of SMS to share relevant patient information) and while these e-health strategies have the potential to be low-cost interventions to improve consult responsiveness, health care providers will need to ensure that any messaging platforms are compliant with privacy and data protection legislations.	Statistically significant findings from meta-analysis results	Heterogeneity in interventions to improve consult responsiveness was high (I2= 91%) for proportion of patients admitted to hospital following a consultation and high (I2= 99%) in four before-after studies for ED LOS. Heterogeneity in interventions to bypass ED consultations was high (I2=99%) in six before-after studies in ED LOS. High heterogeneity was a limitation listed by authors.
713	Shepherd 2022	Radiographer-led discharge for emergency care patients, requiring projection radiography of minor musculoskeletal injuries: a scoping review	Consensus	713	Radiographer-led discharge for emergency care patients, requiring projection radiography of minor musculoskeletal injuries: a scoping review	Jenny Shepherd	2022	UK	To scope all radiographer-led discharge (RLD) literature and identify research assessing the merits of RLD and requirements to enable implementation		Scoping review	Radiographers with advanced training in projection radiography or image interpretation for the appendicular skeleton; Patients attending the ED with minor MSK injuries of the extremities	Range from 5-497, with modelling extending up to 1,303 Totals could not be done given not all studies reported.	Emergency Department	MEDLINE, Embase, CINAHL, Scopus, Google Scholar, The Radiography journal, sources found through Public Health England, Imaging and Therapy in Practice magazine and the University of Exeter Repository	Inclusion criteria: 2000-2017 Studies: 2007-2018	7	Audit, pilot studies, discrete event simulation modelling study, feasibility study, survey, mixed methods study	UK	N/A - scoping review	N/A - scoping review	Narrative synthesis. Descriptive-analytical approach, charted under headings and tabulated.	Radiographer-led discharge - radiographers discharging patients with normal x-rays, although giving basic treatment advice was also stated in 4 of the studies	Quantitative outcomes: Reduced length of stay in ED Recall and re-attendance to ED Qualitative outcomes: Radiographer questionnaire used snowball sampling across hospitals with an estimated 30% response rate 6 studies --> significant LOS reduction using RLD; - 17% (21min) mean RLD LOS reduction - 61% (82min) LOS reduction with RLD and after RLD treatment referral reduction of 41% (63min) - X-ray …	Lower costs Improved patient experiences (reduction in image interpretation errors improving recall and re-attendance rates) -> this could improve patient outcome and decrease likelihood of litigation ED recall and re-attendance rate within 28 days of original attendance --> significant reductions. - 1 study - RLD re-attendance rate 2.62%, either not clinically significant or unrelated, while sta…				Radiographer hot reporting cost effective with significant reduction in interpretive errors compared to ED clinicians. Potential for increased efficiency in the minor MSK patient pathway and capacity for ED staff was recognised	Clinically relevant & important; studies identified statistically significant results but very small sample sizes.	No measure of heterogeneity given. Limited evidence base with 7 RLD studies of varying sample sizes and heterogeneity	Reasons why RLD not widely implemented: 1) Concern of litigation 2) Less supportive work environment could impede role development (departmental cultural issues) 3) radiographers preferred commenting on images to RLD 4) Would need very consistent use of protocol-driven process
711	Sharma 2020	The role and contribution of nurses to patient flow management in acute hospitals: A systematic review of mixed methods studies	Consensus	711	The role and contribution of nurses to patient flow management in acute hospitals: A systematic review of mixed methods studies	Shrawan Sharma	2020	UK	To explore nurses' roles and their contributions to maintaining patient flow in acute hospitals through emergency departments	To investigate different facets of the nursing role and contribution to patient flow management, To explore nurses’ experiences of flow processes, and To identify flow barriers and enablers from nurses’ perspectives.	Systematic review of mixed methods studies	Nurses in ED; ED patients	Not reported	Emergency department	PubMed, CINHAL, BNI, ASSIA and SCOPUS Grey literature searched for in Google Scholar Manual searching of the references in the included studies was undertaken to compensate for any deficiencies of the indexing of terms due to the limited value of ‘protocol-driven search strategies’ in the mixed method review.	Inclusion: Inception to 2019 Studies: 1993 - 2019	34	Mixed studies (qualitative, quantitative and mixed method) 31 primary studies and 3 systematic reviews exploratory (n=5), ethnography (n=2), quasi-experimental before-and-after (n=13), cross-sectional/comparative (n=3), qualitative (n=1), grounded theory (n=2), action research (n=1), descriptive (n=2), randomised controlled trials (RCT; n=1), pragmatic randomised cluster (n=1) and systematic revi…	USA, UK, Canada, Australia, Iran, India, Italy, Netherlands, Sweden	CASP tool (score out of 10)	19 high quality; 11 moderate quality; 4 poor quality	Narrative synthesis	Various nursing roles - operational roles, focusing on maintaining patient flow through bed management and bed allocation - strategic roles, accentuate mitigation of flow barriers such as process-related factors and supporting non-clinical activities - expanded roles, focusing on clinical activities to support admission, treatment and discharge process	Outcome measures: Both the role and function of nurses, as well as their experiences and perspectives of the patient flow process, and Investigated nurses’ contribution to patient flow in terms of length of stay (LOS), triage time, and other associated performance data LOS Triage time ED crowding Patient experiences Operational roles --> no outcomes discussed Strategic nursing roles (12 studies):…	Ambulance diversion rates declined from 13.8 h to 2.8 h Reduced 30 day readmission rates from 9.39% to 3.24% Improved clinical experiences Achieving better outcomes	According to nursing staff interviewed (qualitatively): Lack of hospital beds Insufficient ED space Staff shortages Prolonged nursing time away from the department escorting patients or performing other non-clinical activities when healthcare assistants were not available contributed to delays. Lack of awareness of systems and processes particularly among temporary or casual staff	Patients referred by GP, multi-trauma patients and patients requiring in-patient beds all caused significant ED crowding Lack of beds for mental health treatment Increase in acutely ill patients requiring prolonged ED LOS was significant factor leading to ED overcrowding Internal factors: staff shortages, training and skills, awareness of flow process, decision-making by seniors. External factors…		The effects of emotional labour (conflicts, frustrations) of patient flow processes on nurses are significant and may have unaccounted for transaction costs and consequences that need acknowledging in order to be addressed by managers and policy makers	Clinically relevant - various nursing roles can contribute to improved patient flow. No synthesising statistical analysis completed however, but findings in individual studies promising.	Not measured
641	Rasouli 2019	Challenges, consequences, and lessons for way-outs to emergencies at hospitals: a systematic review study	Consensus	641	Challenges, consequences, and lessons for way-outs to emergencies at hospitals: a systematic review study	Hamid Reza Rasouli	2019	Other: Iran	To conduct a systematic review study concerning challenges, lessons and way outs of clinical emergencies at hospitals.	To assess the causes and challenges of ED crowding, the experiences of emergency patients, emergency care providers, and healthcare systems, and the solutions to ED crowding and their consequences since 2007 globally	Systematic Review	Patients and staff in ED - not specifically detailed	Not reported	Emergency Department	PubMed/MEDLINE, EMBASE	Inclusion: 2007-2018	106	Peer-reviewed original articles	Not Reported	Critical Appraisal Skills Program (CASP); JBI Meta-Analysis of Statistics Assessment and Review Instrument	Cutoff of 0.33 points (<33%) meant exclusion from review. No ratings reported.	Narrative synthesis and R 'wordcloud'	Organisation/management level solutions: - involving the executive leadership, implementing of hospital-wide coordinated strategies, strengthening evidence-based management and performance accountability - implementing a coordinated patients transfer networking system (RTNS) - implementing an independent capacity protocol - application of lean principles/Six Sigma in service delivery - forecastin…	Outcomes measured: LOS, LWBS, waiting time, ED bed occupancy, ambulance diversion hours, Introducing pay for performance and assigning ED residents reduces LOS of patients; allocation of residents to ED reduces waiting time and reduces patients LWBS Use of EBS reduced ED crowding and facilitated patient admissions. Applying management-support multimodal hospital-wide interventions decreased ED oc…	Improved clinical experiences Improved patient experiences Lower costs Achieving better outcomes		Causes of ED crowding: - Patient-related factors: being critically ill; age (child and ageing); male gender; lifestyle such as alcoholism - Emergency service delivery related causes: patient flow and emergency care related [delay in discharging admitted patients; severe emergency condition; high proportion of emergency patients; long waiting of emergency patients for diagnostic test results]; sta…	Adverse consequences of ED crowding: treatment delays; patients LWBS; walkouts due to perceived ED LOS; readmissions, hospitalisation, costs for healthcare; dissatisfaction, adverse outcomes & death Overcrowding --> delay in treatment to patients and risks of not being well examined by healthcare workers High workload --> prolonged service preparation and clinical decision making, increasing pati…		Not reported	Not mentioned
605	Pearce 2023	Emergency department crowding: an overview of reviews describing measures causes, and harms	Consensus	605	Emergency department crowding: an overview of reviews describing measures causes, and harms	Sabrina Pearce	2023	Canada	To synthesize the current literature of the causes, harms, and measures of crowding in emergency departments around the world		Umbrella review	Not reported but would assume patients in ED	Not reported	Emergency Department	MEDLINE, Embase	Inclusion: 2010-2022 Studies: 2011-2022 Range of studies within systematic reviews: 1980-2012	13 (744 studies included within those reviews)	Systematic reviews (those systematic reviews included studies that were cross-sectional, cohort, case control, quality improvement, quasi-experimental, RCT)	Canada, USA, Brazil, Australia, Iran, Saudi Arabia, New Zealand, Italy	JBI checklist tool	5 low; 7 moderate; 1 high	Narrative review with tabular data; No meta-analysis given heterogeneity	Not reported - aim of study was not to identify interventions specifically	Outcome measures: Number of patients in waiting room, ED occupancy, and no. of admitted patients in the ED were metrics most frequently linked to ED quality of care (QoC) - 15 crowding measured studied had quantifiable links to QoC Patient flow measures rely on time, nonflow measures evaluate the number of people and utilization of resources: ED LOS - Boarding time Time to diagnostic imaging Time…	Achieving better outcomes		Patient presentations and factors impact time spent and crowding in ED - e.g. being critically ill, extremes of age, male gender, social determinants of health. Staff issues - Speed of service delivery to these patients is impacted by ED staff-related factors. ED service delivery factors include a delay to discharge or imaging and lab investigations, increased time to inpatient consultation, staf…	Shortage of inpatient beds --> Boarding of admitted patients Lack of access to primary & tertiary care --> increased low acuity presentations Limited access to resources & primary care physicians --> increase in mental health & addictions presentations	Patient harms include increased risk for morbidity, adverse events, and mortality. Other effects include delayed time to assessment, decreased quality of care, or medication errors which may cumulate in low patient satisfaction. It can also cause increased walkouts prior to receiving care, which may contribute to increased chance of readmission and prolonged time in hospital. No publications had …	N/A	Heterogeneity made it difficult to standardise results; no statistical analysis conducted. Causes of ED overcrowding are multifactorial with input, throughput and output factors.	The goal of this paper was to synthesize information on ED overcrowding Second paper will be published that will focus on interventions and solutions Includes studies that have already been identified in our umbrella review: - Morley 2018 "Emergency department crowding: A systematic review of causes, consequences and solutions" - DiLaura 2021 "Efficiency measures of emergency departments: an Ital…
585	Ortíz-Barrios 2020	Methodological Approaches to Support Process Improvement in Emergency Departments: A Systematic Review	Consensus	585	Methodological Approaches to Support Process Improvement in Emergency Departments: A Systematic Review	Miguel Angel Ortíz-Barrios	2020	Other: Colombia	Aims at identifying research papers published in high-quality journals and focused on interventions addressing the above-mentioned leading problems in ED		Systematic review	Not reported - patients in ED	Not reported	Emergency Department	ISI Web of Science, Scopus, PubMed, IEEE, Google Scholar, ACM Digital Library and Science Direct.	Inclusion: 1993-2019	203 papers (1178 studies)	Not reported	Not reported	Not done	Not done	Unclear but narrative review with graphs and tables	Various process-improvement approaches, with a mix of single- and hybrid approaches Main techniques: - Simulation - Lean manufacturing - Optimisation - Integer programming - Queuing theory - Regression - CQI - Six Sigma Others: Process redesign Petri nets – including coloured Rapid Entry and Accelerated Care at Triage Pivot nursing Value Stream Mapping Nurse Navigator Resource Preservation Net Io…	Primary outcomes measured: Overcrowding Prolonged waiting time Extended LOS Excessive patient flow time High number of patients who leave the ED without being seen 1 study - continuous quality improvement with critical pathways decreased LOS from 7.52 days to 6.33 days for stroke patients 1 study - MAUT and FAHP developing triage algorithm reduces ED LOS vs ESI triage system 1 study - simulation …	Lower costs Improved patient experiences		Overcrowding - set of mismatches along the supply chain within the healthcare system (inpatient bed availability, demand growth, increased proportion of non-urgent visits). Extended LOS - delays in delivery of lab and/or radiology test results, lack of hospital beds, hospital transfers taking a long time, insufficient medical staff during peak hours Excessive patient flow time - departmental layo…			Many promising findings in process improvement towards decreasing LOS and waiting times. Not statistically significant despite large number of studies reported on No appraisal done, no statistical analysis done and thus results are not generalisable.	Not addressed/reported
547	Morley 2018	Emergency department crowding: A systematic review of causes, consequences and solutions	Consensus	547	Emergency department crowding: A systematic review of causes, consequences and solutions	Claire Morley	2018	Australia	To expand on and provide an updated critical analysis of the findings of peer-reviewed research studies exploring the causes or consequences of, or solutions to, ED crowding	To critically analyse and summarise the findings of peer-reviewed research studies investigating the causes and consequences of, and solutions to, emergency department crowding	Systematic review	Unclear but involved patients in ED and patients prior to presenting to ED	Not reported for all studies	Emergency Department (adult)	Medline, CINAHL, EMBASE, Web of Science	Inclusion criteria - 2000-2018	102	Retrospective cohort, retrospective chart review, pre-post, RCT, retrospective time series analysis, prospective observational, mixed methods, exploratory field study, non-randomised controlled trial, prospective observational cohort study, prospective pre-post observational study, retrospective data analysis, retrospective cross-sectional, statistical modelling, prospective interventional, non-c…	Singapore, UK, USA, Australia, Finland, Korea, Canada, New Zealand, Holland, Taiwan, Belgium, China, Sweden	Scottish Integrated Guidelines Network (SIGN) critical appraisal tool	59% acceptable quality; 7% high quality; 34% low quality.	Narrative and tabular synthesis	Input: GP-led walk-in centres/co-located GP; extended GP opening hours; choice of ED; social interventions including education campaigns, financial disincentives, redirection. Throughput: Split ESI 3 on presentation; earlier physician assessment, including physician-led/supported triage; fast-track/flexible care area; shorter turnaround-times for laboratory tests; ED nurse flow coordinator; bedsi…	Outcomes measured: ED LOS LWBS DNW (did not wait) Hours of ambulance bypass/diversion Hours of access block/boarding hours Proportion of presentations meeting patient disposition targets (4-hour target) Input: - 19% lower wait time for category 2 patients in EDs with a co-located GP; reduction of 8.3% in GP-type presentations to adult EDs with a GP walk-in-clinic on demand for ED care. - increase…	Patient effects - poor patient outcomes (e.g. for patients with chest pain) Increased mortality Delayed assessment and care - Crowding associated with delays in time to receive analgesic and antibiotic therapy as well as delays in patients receiving their usual 'home' medications Increased IPLOS Risk of readmission Reduced patient satisfaction Exposure to error - Frequent medication errors (inclu…	Inputs: presentations with more urgent and complex care needs; increase in presentations by the elderly; high volume of low-acuity presentations; access to primary care; limited access to diagnostic services in community. Throughput: ED nursing staff shortages; presence of junior medical staff in ED; delays in receiving test results and delayed disposition decisions. Output: access block; ICU and…	Increases in types of ED presentations, limited access to primary care and access block for patients requiring admission, inadequate staffing, low acuity presentations, increase in presentations by patients with complex and chronic conditions including the elderly	Poorer patient outcomes and inability of staff to adhere to guideline-recommended treatment Treatment delays Increased mortality	Number of studies identified financial costs associated with the interventions but did not provide any cost benefit analysis	Clinically relevant - mix of direction with different interventions. No statistical analysis done.	Not reported; Many solutions have been trialled and modelled with varying success, but there is a mismatch between identified causes of crowding and initiatives implemented in efforts to resolve the problem. Elderly patients with complex, multi-morbid conditions represent increasingly important driver of ED crowding.
503	Maninchedda 2023	Main Features and Control Strategies to Reduce Overcrowding in Emergency Departments: A Systematic Review of the Literature	Consensus	503	Main Features and Control Strategies to Reduce Overcrowding in Emergency Departments: A Systematic Review of the Literature	Mario Maninchedda	2023	Other: Italy	To identify the characteristics of the problem, analyzing the proposed strategies aimed at improving patient flow, delay in services provided and overcrowding of emergency departments	To identify overcrowding features, and to analyze the proposed strategies aimed at improving the flow of patients, the delay in services provided and the ED overcrowding	Systematic review	Patients ≥ 13 years of age	N/A	Emergency Department	PubMed, Scopus, Web of Science	Inclusion - 2012-2022 Studies - 2012-2021	19	Descriptive study, observational study, prospective study, undeclared	Belgium, Brazil, USA, Canada, China, Hong Kong, Israel, South Africa, UK, Taiwan, Turkey	N/A	N/A	Narrative and tabular summary with graphs although not explicitly stated	Grouped the solutions proposed in five categories: work organization, investment in primary care, creation of new dedicated professional figures, work and structural modifications and implementation of predictive simulation models using mathematical algorithms	Outcomes measured: ED measurement scales - ED LOS, LWBS, Door to Evaluation Time Work organisation - optimisation of staff & resources already present, earlier identification of subtle presentations of life threats, earlier starting of diagnostic testing, earlier administration of important therapies, real-time information on ED overcrowding, creating a tool that predicts waiting times to inform …	Clinical experiences Patient experiences Cost	Input - population aging with increased demand for hospitalisation; difficulties in accessing urgent healthcare services; distorted information provided by mass media; bad health education; mismanagement of treatable diseases at home; lack of seasonal disease prophylaxis; increase of the poor population with consequent difficulty to face health costs; failed intervention on ED frequent users. Thr…	Multiple characteristics of overcrowding Structural causes (shortage of physical ED space), human cases (increase in unscheduled access, inadequate ED access, increase of elderly people, increased demand from patients for specialised care, rising burden of chronic disease, excessive diagnostic test demand, defensive medicine) , Managerial cases (rising ED closures, increased patients waiting to b…	Outcomes on patients: increased in hospital death, increased patients who left without complete assessment, increased patients leaving the emergency room without being seen, increased patients' pain and suffering, patient dissatisfaction, inbed delay patients, delay in identification and treatment Outcomes on healthcare workers: increased of the preventable medical mistakes, health workers burnou…		Not statistically significant	Not assessed
455	Leduc 2021	The Safety and Effectiveness of On-Site Paramedic and Allied Health Treatment Interventions Targeting the Reduction of Emergency Department Visits by Long-Term Care Patients: Systematic Review	Consensus	455	The Safety and Effectiveness of On-Site Paramedic and Allied Health Treatment Interventions Targeting the Reduction of Emergency Department Visits by Long-Term Care Patients: Systematic Review	Shannon Leduc	2021	Canada	To identify existing programs where allied healthcare personnel are the primary providers of the intervention and to evaluate their effectiveness and safety	To determine, among long-term care patients, what is the effectiveness and safety of interventions that evalu- ate and treat patients on site, avoiding unscheduled transport to the ED. A secondary objective was to determine what additional patient and system impacts occurred when these interventions were implemented, such as changes to health-related quality of life, frailty measures or functiona…	Systematic review	Adult patients living in long term care centres	N/A	RACF/long-term care facilities	Medline, Embase and CINAHL Grey literature: clinicaltrials.gov, PROSPERO, the Central Registry of Controlled Trials as well as the reference lists of included studies	2013-2018	22	4 were RCTs, 19 were observational studies	United States, Canada, Scotland, Norway	Cochrane Risk of Bias tool for randomized control trials Newcastle-Ottawa scale for non-randomized studies	2/4 RCTs had high risk of bias; 1 had low, and one had some concerns. Quality assessment scores of observational studies ranged between 2 and 9; median 6.5	Narrative synthesis/review	Care provider other than physician targeting reduction of patient transports to ED by treating patient on-site, for any condition. 5 categories of interventions: 1 - providing some form of advanced nursing care like nurse practitioners/advanced practice nurses. 2 - set of tools called Interventions to Reduce Acute Care Transfers (INTERACT) 3 - end-of-life issues 4 - condition-specific interventio…	In 17 studies measuring hospitalisation, all but one of the 21 interventions reported a decrease. Only 12 interventions demonstrate statistical significance. 13/13 studies reported a decrease in ED visits, and 16/ 17 reported a decrease hospitalization in the intervention groups. Advanced Nursing: In one study, registered nurses reported that 78% of patients they treated for acute issues avoided …	Secondary outcomes measured: Patient adverse events (functional status, relapse, mortality, LOS) Out of Hospital Impacts Cost impacts Relapse - 2 studies: in first, 2.8% of patients required unexpected emergency care within 48hrs; in second, patients treated by extended care paramedics had 11% fewer relapses than those treated by emergency paramedics. Length of stay - all studies measuring LOS re…				Many of the interventions, although good initiatives, were pilot projects or quality improvement projects and very few evaluated their interventions against a comparator group	The 22 included studies differed in terms of patient conditions, interventions and study designs making meta-analysis inappropriate; clinically relevant, however.	Not assessed	No study evaluated patient preferences or experiences and very few reported on adverse events.
430	Kirkland 2019	A systematic review examining the impact of redirecting low-acuity patients seeking emergency department care: is the juice worth the squeeze?	Consensus	430	A systematic review examining the impact of redirecting low-acuity patients seeking emergency department care: is the juice worth the squeeze?	Scott William Kirkland	2019	Canada	To examine the effectiveness and safety of pre-hospital and ED-based diversion strategies on ED utilisation, non-ED healthcare utilisation and patient outcomes compared with standard emergency care responses	To examine the impact of interventions designed to either bypass the ED or direct patients to other alternative care after ED presentation	Systematic review	Patients seeking ED care patient transport to the ED, standard emergency medical service (EMS) assessment, or attending and being assessed by an ED physician; primarily low-acuity ED patients	N/A - Unclear as % of patients eligible was not reported for each study	Pre-emergency department (ambulance service) or Emergency department	Medline, Embase, Cochrane Library, PsycINFO, CINAHL, Social Services Abstracts and ProQuest Dissertations and Theses Global Grey literature: Google Scholar, Health Services Research Projects in Progress, Health Services/Sciences Research Resources, National Centre for Biotechnology Information Bookshelf and ClinicalTrials.gov Reference lists of included studies and conference proceedings from the…	Inclusion criteria: 1990-2016 Studies: 2002-2017	15	randomised/controlled trials or controlled cohort studies (retrospective or prospective) 10 were clinical trials, 5 observational cohort studies	England, USA, Scotland, Wales, Sweden	Newcastle-Ottawa Scale; Cochrane Risk of Bias Assessment tool	Clinical trials: high or unclear RoB Cohort studies: moderate quality	Unadjusted pooled statistical analyses; Meta-analyses; Tabular format	pre-hospital or ED based diversion interventions Pre-hospital diversion: Paramedic practitioner + ambulance crew to assess and treat at the scene Paramedic evaluation and transport to a detoxification facility Ambulance crew transport to a minor injury unit Ambulance crew referral to community-based falls service ED-based diversion: Deferred to on-site primary care clinic PED nurse	Primary outcomes: number of visits to ED Patients deemed suitable for diversion among the pre-hospital studies (n=3) ranged from 19.2% to 90.4% and from 19% to 36% in ED-based studies (n=4). Of the eligible patients, the proportion of patients diverted via ED-based diversion tended to be higher (median 85%; IQR 76–93%) compared with pre-hospital diversion (median 40%; IQR 24–57%). Variation among…	patient diversion to, or utilisation of, non-ED-based settings for care (eg, assistance at the scene of the emergency, referral to primary care); hospitalisation; serious adverse events (eg, death, ICU admission); and patient quality of life (eg, health status). Additional outcomes of interest— namely, the percentage of patients considered eligible for diversion, the percentage of patients divert…				No conclusive evidence regarding the impact of diversion strategies on ED utilisation and subsequent healthcare utilisation.	Ultimately evidence lacking to either support or refute effectiveness and safety of this practice.	Meta-analysis of four pre-hospital diversion studies: I-squared 86% for ED attendance. Meta-analysis of three pre-hospital studies: I-squared 0% for subsequent ED attendance
399	Jeyaraman 2021	Interventions and strategies involving primary healthcare professionals to manage emergency department overcrowding: a scoping review	Consensus	399	Interventions and strategies involving primary healthcare professionals to manage emergency department overcrowding: a scoping review	Maya M Jeyaraman	2021	Canada	To conduct a scoping review to identify and summarise the existing literature on interventions involving primary healthcare professionals to manage emergency department (ED) overcrowding	The main objective was to identify and summarise existing literature on the interventions and strategies involving PHCPs (family physicians/general practitioners (GPs), nurse practitioners (NPs) or nurses with expanded role) to manage ED overcrowding	Scoping review	Adult and paediatric patients in ED (although most studies did not specify the type of ED); Primary Healthcare Professionals (PHCPs: GPs, nurse practitioners or nurses with expanded role).	Not reported	Emergency Department in urban and rural areas	Medline (Ovid), EMBASE (Ovid), Cochrane Library (Wiley) and CINAHL (EBSCO) database Search of grey literature sources: Canadian Foundation for Healthcare Improvement (www.cfhi-fcass.ca), Institute for Healthcare Improvement (www.ihi.org), Agency for Healthcare Research and Quality (www.ahrq.gov), NHS Improvement (https://improvement.nhs.uk), International Society for Quality in Health Care (www.i…	Inclusion - Inception to 2020 Studies - 1981-2020	268 studies (274 reports)	22 RCTs, 9 non-randomised trials, 112 cohort studies (prospective or retrospective), 4 case-control studies, 27 cross-sectional studies, 76 pre-post studies, 14 interrupted time series, 4 mixed-methods studies.	USA, UK, Canada, Australia, Netherlands, Switzerland, Sweden, France, Italy, South Korea, China, New Zealand, Saudi Arabia, Taiwan, Belgium, Brazil, Finland, Oman, Portugal, Spain, Singapore	Not done given scoping review	Not done given scoping review	Descriptive statistical analyses; did not summarise the data quantitatively (meta-analyses); reported using graphs and tables	Interventions and strategies involving primary healthcare professionals (PHCPs: general practitioners (GPs), nurse practitioners (NPs) or nurses with expanded role) to manage ED overcrowding The reported interventions were either ‘within ED’ (48%) interventions (eg, PHCP-led ED triage or fast track) or ‘outside ED’ interventions (52%) (eg, after-hours GP clinic and GP cooperatives). PHCPs involve…	Outcomes measured: ED visits, ED LOS, LWBS, patient satisfaction, patient safety, ED workup time, time to provider initial assessment, number of patients diverted to primary care, ED cost savings, ED utilisation 62% of studies reported positive impact on ED utilisation; 28% reported no impact; 9.7% reported negative impact. 73.6% - positive impact on ED LOS 77.1% - positive impact on LWBS 62.1% -…	Lower costs Improved patient experiences				The geographic area in which these studies were conducted, and the type of healthcare systems vary widely across the included studies and may influence how these results can be interpreted	Statistical analysis of primary studies indicate significance and clinically relevant - in favour of PHCP interventions in ED	Not reported on
398	Jeyaraman 2022	Impact of employing primary healthcare professionals in emergency department triage on patient flow outcomes: a systematic review and meta-analysis	Consensus	398	Impact of employing primary healthcare professionals in emergency department triage on patient flow outcomes: a systematic review and meta-analysis	Maya J Jeyaraman	2022	Canada	To identify, critically appraise and summarise evidence on the effectiveness of employing PHCPs at ED triage to improve ED patient flow metrics	To identify, critically appraise and summarise evidence on the impact of employing primary healthcare professionals (PHCPs: family physicians/general practitioners (GPs), nurse practitioners (NP) and nurses with increased authority) in the emergency department (ED) triage, on patient flow outcomes	Systematic review & meta-analysis	PHCPs, ED patients (adult and paediatric)	Not reported	Emergency department, in urban or rural settings, or both	Medline (Ovid), EMBASE (Ovid), Cochrane Library (Wiley) and CINAHL (EBSCO) Also searched the reference lists of all the included publications for additional relevant studies	Inclusion: inception to 2020 Studies: 1993-2020	40 studies (44 papers)	Pre-post intervention (13), randomised controlled trials (10), observational retrospective cohort studies (8), controlled before-and-after studies (4), quasi-randomised trials (1), observational prospective cohort studies (3), cross-sectional observational studies (1)	Saudi Arabia, Oman, UK (including England), USA, Canada, Australia, France, China, Netherlands	National Institute for Health and Care Excellence (NICE) quality appraisal tool for quantitative studies of intervention	82.5% (33) low quality; 17.5% (7) moderate quality	A meta-analysis of mean differences (MD) in ED times with 95% CIs was planned a priori to derive pooled summary estimates. Heterogeneity among included studies was quantified and tested using I2 (I2 statistic and χ2 statistic, respectively. Narrative review; effect estimates using forest plots when meta-analysis was not possible.	PHCP interventions were led by NP (n=14), GP (n=3) or nurses with increased authority (n=23) at triage Nurse triage- plus NP team triage GP team triage	Primary outcome: time to provider initial assessment Overall, PHCP led triage interventions improved ED patient flow metrics ED LOS: 8 RCTS reported a significant decrease in ED LOS; 3 CBAs reported significant decrease in ED LOS; 3 retrospective cohorts reported significant decrease in ED LOS; 8 pre-posts all reported decrease (5 significant 3 non-significant); 1 quasi-RCT and 1 cross-sectional …	Secondary outcomes: time to triage, proportion of patients leaving without being seen (LWBS), length of stay (ED LOS), proportion of patients leaving against medical advice (LAMA), number of repeat ED visits and patient satisfaction Improved patient experiences Lower costs (cost of adding an NP could be far less than adding an ED MD)	Many factors such as patient acuity, EMS traffic/volume and referral patterns often dictate the degree of ED crowding and each ED has their own ‘signature’.			PHCP-led triage interventions significantly decrease the ED LOS and lead to improvements in key ED patient flow metrics such as PIA, proportion of patients who LWBS, triage time, ED visits and patient satisfaction	The evidence on effectiveness of nurse triage-plus model came mostly from moderate quality studies (RCT or CBA) and showed significant decrease in PIA, ED LOS, and an improved patient satisfaction. Some studies were statistically significant; overall clinically relevant, in favour of employing primary HCPs in ED triage reducing ED LOS	8 RCTs: I-squared 0% 3 CBAs: I-squared 51% 3 retrospective cohorts: I-squared 37% 8 pre-post studies: I-squared 99%	Least available evidence was for the GP team triage model
365	Hong 2020	The impact of improved access to after-hours primary care on emergency department and primary care utilization: A systematic review	Consensus	365	The impact of improved access to after-hours primary care on emergency department and primary care utilization: A systematic review	Michael Hong	2020	Canada	To understand the association between improved access to after-hours primary care and both ED and primary care utilisation	To examine the impact of various initiatives by developed countries to improve access to after-hours primary care on emergency departments and primary care utilization	Systematic review	General population including paediatric patients	Not reported	Emergency department, after-hours primary care	CINAHL, EMBASE, MEDLINE, and Scopus Additional studies were identified by scanning the reference list of initial references included for review and forward citation tracking of articles using Google Scholar	Inclusion: inception to 2020; unclear publication year of studies	20	cross-sectional studies comparing patients with and without access to after-hours primary care and (ii) pre-post design studies evaluating the impact of access to after-hours primary care before and after implementation of some initiative to improve access to after-hours primary care.	US, Australia, Belgium, England, Ireland, the Netherlands, Canada, Italy, Scotland	Not detailed	Not detailed	Narrative review	Improved access to after-hours primary care and ED utilisation	After-hours primary care and Emergency department utilization Impact of opening an after-hours primary care clinic during evenings and/or weekends Impact of extension of primary care clinic hours Impact of reorganization of primary care from smaller groups to larger cooperatives Impact of opening these GPCs on ED utilization Mixed findings from cross-sectional studies: Patients with PCP who offer…	Lower costs (two studies examined impact of financial incentives for primary care physicians on ED utilization...financial incentive for GPs was effective in limiting the ED utilization and resulted in a reduction of inappropriate admissions between 10-15%	Inappropriate ED utilisation/visits; low-acuity patients diverted to ED setting, perhaps secondary to patients unaware of availability of primary care outside of regular working hours	Difficulty obtaining primary care access/lack of primary care availability		The results of cross-sectional studies were mixed. Patients with a primary care physician who offered extended services on weekends and evenings over two years were less likely to visit the ED by 1.9% Patients with access to after-hours primary care were less likely to use the ED compared to those without such access in both adult and paediatric practices.	Some primary studies within the reviewed articles were statistically significant however not statistical analysis was done Improved access to after-hours primary care was typically associated with increased primary care utilization but had mixed results on ED utilization. Mixed effects of opening an after-hours primary care practice, but extension of clinic hours for existing primary care clinics…	No measure reported; results noted to be heterogeneous.	Better access to after-hours primary care may lead to increased primary care utilisation, but the impact of this access on ED utilisation was mixed. Most evidence being lower-quality evidence from cross-sectional studies and non-controlled pre-post design studies
352	Hesselink 2019	Effectiveness of interventions to alleviate emergency department crowding by older adults: a systematic review	Consensus	352	Effectiveness of interventions to alleviate emergency department crowding by older adults: a systematic review	Gijs Hesselink	2019	Other: Netherlands	To systematically review the effectiveness of interventions targeting the older adults in reducing ED crowding, and identify core characteristics shared by successful intervention models		Systematic review	Older adults (≥ 60 years of age)	Not reported	Hospital and community settings including ED and ambulance	PubMed (including MEDLINE), Cumulative Index to Nursing and Allied Health Literature (CINAHL), the Cochrane Library, EMBASE and PsychInfo Grey literature: online archives/ bibliographies of three high-impact journals in the field of emergency care (i.e. Annals of Emergency Medicine, Injury, Academic Emergency Medicine)	Inclusion: 1990 and 2017 Studies - 1996-2016	16	eight were RCTs, 2 were non-RCTs, and 6 were CBAs	US, Canada, UK, Australia, Singapore	Risk of bias criteria for Cochrane Effective Practice and Organisation of Care (EPOC) reviews	12 studies high risk of bias; 2 studies low risk of bias; 2 studies moderate risk of bias	Tabular form, qualitative assessment, set of core elements identified; meta-analysis intended but not completed due to high heterogeneity	Geriatrician or geriatric pharmacist embedded within the ED, or ED staff with geriatric expertise to facilitate more efficient and effective care for older adults Care and disposition planning by regular ED staff or nurse liai- sons to ensure continuity of care after a patient’s discharge from the ED ED-based geriatric assessment to improve a timely recognition and treatment of geriatric problems…	Outcome measured: ED LOS ED throughput time: - One CBA study - reduction in ED LOS for patients treated at geriatric trauma unit vs control group - Two studies (1xRCT, 1xnRCT) - significant longer LOS for same intervention. ED revisits: - 9 studies - decrease in ED revisit rates in intervention groups vs controls - 1 study - increase in number of revisits **however, study summary reports 11 with …	Time until patients are reviewed by a geriatrician - Time reduction between patient admission and geriatric review Ambulance diversion, waiting time or count, patient leaves before treatment, ED occupancy level, time to consultation or ED room/bed placement, ED LOS, ED boarding time or count, ED return visits or ED staff stress level	Management of older adults in the ED often requires more time and resources compared to younger adults; ED crowding by older adults; ED physicians and nurses are not well trained in geriatric emergency medicine			The combination of initial triage of older adults by the ED physician and multidisciplinary care – according to time-efficiency goals – within a specific hospital-based geriatric emergency unit contributes to a reduced LOS of older adults in the ED Older adults treated in an emergency care setting with an embedded geriatrician receive more timely geriatric assessment compared to an in-reaching ge…	Limited significance statistically, but important and meaningful as a base on which to build using future research. The poor methodological quality, the differences in intervention types and used outcome effects, and the validity of used outcome measures hinder the demonstration of robust evidence to support these interventions. Inter-study heterogeneity and poor methodological quality	Heterogeneous treatment effect - I-squared >70%, preventing meta-analysis
320	Grant 2020	Reducing preventable patient transfers from long-term care facilities to emergency departments: a scoping review	Consensus	320	Reducing preventable patient transfers from long-term care facilities to emergency departments: a scoping review	Kiran L. Grant	2020	Canada	To review, categorise and evaluate interventions to reduce preventable long-term care facility transfers to ED	To answer: What interventions are most effective at reducing prevent- able transfers from long-term care facilities to EDs?	Scoping review	Not reported, however based on setting can assume residents in long term care facilities and patients in ED	80,791 (total of all studies except one that did not have a sample size)	ED and long-term care facilities in urban settings One study was conducted in a public rural long-term care facility, and one study was conducted in public long-term care facilities across a mixture of urban and rural environments. Six studies were conducted in private, urban long-term care facilities	Medline, EMBASE, CINAHL	Eligibility criteria - no limits Studies - 1988-2018	26	RCT, pre-post design, observational, prospective cohort design, quasi-experimental pre-post, retrospective cohort study, cross-sectional study, cluster RCT, cluster randomized controlled trial, observational time-series study, non-randomized controlled trial	Not reported	National Heart, Lung, and Blood Institute (NHLBI) quality assessment tools were used to assess the included studies	11 rated good, 14 rated fair, 1 rated poor	Tabular summary; narrative review	Studies were summarized into five themes based on intervention type: Telemedicine, Outreach Teams, Interdisciplinary Care, Integrated Approaches, and Other. Telemedicine Outreach teams Interdisciplinary care Integrated approaches - INTERACT (interventions to reduce acute care transfers) program; multidisciplinary care rounds; patient management algorithms; telephone consultations Quality improvem…	Outcome measures: ED transfers Telemedicine - 3 studies: results ranged from non-significant decrease in transfers of 4.4% to significant 8.8% reduction in transfers. Outreach teams - 3 studies: 1 - mobile nurse team that identified at-risk patients and attended emergency consultations, reducing ED transfers by 10%; 1 - RACF staff could request in-house services by emergency nurse with GP supervi…	Achieving better outcomes (better quality of life) Lower costs				Reducing preventable transfers from long-term care facilities to EDs improves patient care	Clinically relevant - many interventions identified that could reduce preventable transfers from nursing homes. Unifying statistical analysis not completed, however results reported from individual studies.	Not reported
319	Grant 2020	Throughput interventions to reduce emergency department crowding: A systematic review	Consensus	319	Throughput interventions to reduce emergency department crowding: A systematic review	Kiran L. Grant	2020	Canada	To evaluate and summarise the results of studies describing ED throughput interventions	To answer: What throughput interventions are most effective at reducing ED length of stay and left without being seen left with- out being seen rates?	Systematic review	Unclear, however given setting is the ED then patients in ED	Not reported	Emergency Department	Medline, Embase, CINAHL, and the Cochrane Central Register of Controlled Trials	Inclusion: inception to 2020 Included articles: 1996-2020	99 in qualitative synthesis, 2 in quantitative synthesis (meta-analysis)	RCT, pre-post, prospective cohort, case review, retrospective observational, case-control, cross-section, clinical trial, chart review, cluster RCT, prospective observational	USA, Canada, Sweden, Australia, Netherlands, Spain, UK, Turkey, Pakistan, Finland, Korea, Jamaica, Taiwan	Cochrane risk of bias tool (version 2) to assess randomized controlled trials and the National Heart, Lung, and Blood Institute (NHLBI) quality assessment tools for other study designs.	19 good, 67 fair, 5 poor (NHLBI) 3 low, 5 some concerns, 0 high risk of bias (Cochrane)	Tabular format; meta-analysis; narrative review	Triage interventions (physicians in triage; NP or physician-assistant-led triage; team triage; telemedicine triage) Specific patient populations (adding PTs as providers; ED neurologist; Weekday psychiatric rounds; Rh testing protocol) Testing strategies (POC testing or lab-ordering at triage; triage-nurse ordered X-rays according to Ottawa Ankle rules) Alternative ED staffing models (ED scribes;…	Outcomes measured: LWBS, LOS Triage interventions (6 studies: physicians in triage - LOS changes between -82 and +18mins; 6 studies: physicians in triage - improvement in LWBS; 3 studies - physicians in triage - nonsignificant results; 5 studies: NP or physician-assistant-led triage - LOS changes of -106 to +19min; 1 study: PA-led triage improvement in LWBS; 1 study: NP-led triage nonsignificant …	Improved patient experiences Lower costs	Not reported	Not reported	Not reported	Possibility that, in many cases, observed benefits may relate more to enhanced focus on operational improvement (Hawthorne effect) than to specific effects of the intervention.	Streaming and fast track most consistently effective intervention types. Earlier physician or provider assessment at triage is effective. Most studies used observational pre-post designs, which are vulnerable to bias and fail to account for confounders. High levels of heterogeneity precluded data pooling in all but two cases, making robust comparisons within and between intervention categories di…	No value for heterogeneity given but was assessed using the chi- squared statistic and the I-squared (I2) statistic, and pooled results where appropriate.
316	Gottlieb 2021	Effect of Medical Scribes on Throughput, Revenue, and Patient and Provider Satisfaction: A Systematic Review and Meta-analysis	Consensus	316	Effect of Medical Scribes on Throughput, Revenue, and Patient and Provider Satisfaction: A Systematic Review and Meta-analysis	Michael Gottlieb	2021	United States	Answer: How does the implementation of a scribe program affect the throughput, revenue and provider and patient satisfaction?	The primary objective of this study was to evaluate the effect of scribes on throughput, revenue, provider satisfaction, and patient satisfaction	Systematic review & meta-analysis	Medical scribes, patients in ED	Greater than 562,682 patient encounters	Emergency Department, specialty clinics, primary care clinics, mix of primary and specialty clinics	PubMed, Scopus, the Cumulative Index of Nursing and Allied Health Literature, Latin American and Caribbean Health Sciences Literature database, Google Scholar, the Cochrane Database of Systematic Reviews, and the Cochrane Central Register of Controlled Trials Manually searched all conference abstracts for the American College of Emergency Physicians (ACEP), Society for Academic Emergency Medicine…	Inclusion criteria: inception to March 2020 Studies included: 2010 to 2020	39	five studies were randomized controlled trials, 23 studies were prospective nonrandomized studies, 10 studies were retrospective, and 1 study had both prospective and retrospective components.	USA, Canada, Australia	Assessed for risk of bias using the Newcastle-Ottawa scale or Cochrane Risk of Bias Tool for retrospective and prospective nonrandomized studies and the Cochrane Collaboration Risk of Bias Tool for randomized controlled trials Study quality was assessed with the Grading of Recommendations, Assessment, Development, and Evaluation criteria Sub-group analysis planned between ED versus non-ED studies		Meta-analysis and a priori subgroup analysis & sensitivity analysis with funnel plots	Use of medical scribes in both the emergency department and non-ED setting	Outcomes measured: patients per hour 17 Studies: Patients treated per hour increased from 1.95 to 2.25 with a scribe 10 Studies: RVUs per encounter - increased from 2.39 to 2.53 7 Studies: RVUs per hour increased from 4.34 to 4.89 9 Studies: Time to disposition - similar between groups with 184.18 vs 178.44 7 Studies: In clinic setting, LOS shortened from 32.06min to 26.32min 6 Studies: LOS did n…	Secondary outcomes: time to disposition, clinic length of stay, ED length of stay, ED length of stay for admitted patients, ED length of stay for discharged patients, relative value units (RVUs) per hour, RVUs per encounter, provider satisfaction, and patient satisfaction Improved patient experiences Improved clinical experiences Lower costs		The factors involved in ED length of stay can be complex and involve many additional factors, such as consultations, laboratory testing, imaging, and medical interventions		Scribes improved RVUs per hour, RVUs per encounter, patients per hour, provider satisfaction, and patient satisfaction. Scribes also decreased the length of stay among clinics but did not influence length of stay or time to disposition in the ED setting We also identified improved provider satisfaction in the majority of studies. Although we were unable to perform a meta-analysis on these data be…	Overall scribes did not reduce LOS or time to disposition in ED setting. Statistical analysis performed with Revman and StataMP was used to assess publication bias.	Significant heterogeneity between studies. I-squared patients per hour (ED): 99%	Nearly half of the studies noted an increase in patient satisfaction, whereas none reported a decrease Cost and potential harms to patients was not assessed
315	Gottlieb 2021	Triage Nurse-Ordered Testing in the Emergency Department Setting: A Review of the Literature for the Clinician	Consensus	315	Triage Nurse-Ordered Testing in the Emergency Department Setting: A Review of the Literature for the Clinician	Michael Gottlieb	2021	United States	To review the medical literature to determine the utility of triage-ordered testing and to offer evidence-based recommendations to emergency physicians.	Do triage nurse-ordered laboratory tests and imaging reduce LOS among ED patients? To what degree do triage nurse-ordered laboratory tests and imaging correlate with physician ordering?	Literature review	Triage nurse; (also ED patients but not explicitly reported)	Not reported	Emergency Department	MEDLINE/PubMed	Inclusion - inception to 2019 Studies - 1990-2018	13	RCTs, systematic reviews, prospective, observational study, prospective study, retrospective study	Unclear	Grades of Evidence of the articles - grade of evidence based on focus, research design, and methodology by consensus. Grade A, B, C, D and four qualities: Outstanding, Good, Adequate, Poor	Quality: 1 outstanding; 4 good; 5 adequate; 3 poor Grade: 5 A; 4 C; 4 D	Narrative synthesis	Triage nurse-ordered laboratory tests and imaging	Outcome measured: ED LOS, time to diagnosis ED LOS: 10 studies, of which 7 found LOS decreased, 2 found no effect and 1 found increase.	Achieving better outcomes				No meaningful decrease in ED LOS as result of intervention (nurse ordering) Hiring more physicians may help to alleviate Triage nurses have reasonably similar accuracy as physicians in ordering limb x-ray studies and moderate accuracy for laboratory testing	No clinically meaningful decrease in RD LOS from the use of nurse triage orders. Limited significance but in a positive direction towards decreasing LOS	N/A; not discussed	Effect of this intervention is generally small; Limited quality and quantity of evidence
312	Gonçalves-Bradley 2018	Primary care professionals providing non-urgent care in hospital emergency departments	Consensus	312	Primary care professionals providing non-urgent care in hospital emergency departments (Review)	Gonçalves-Bradley D	2018	UK	The aim of this Cochrane Review was to find out whether placing primary care professionals, such as general practitioners, in the hospital emergency department (ED) to provide care for patients with non-urgent health problems can decrease resource use and costs.	To assess the effects of locating primary care professionals in hospital EDs to provide care for patients with non-urgent health problems, compared with care provided by regularly scheduled emergency physicians (EPs)	Systematic Review	Patients with minor injuries and illnesses; primary care professionals working in hospital EDs including GPs, NPs, emergency physicians	11,463 patients, 16 GPs, 9 emergency NPs, 69 emergency physicians	Hospital Emergency Departments (Ireland, UK, Australia)	Cochrane Central Register of Controlled Trials (the Cochrane Library; 2017, Issue 4), MEDLINE, Embase, CINAHL, PsycINFO, and King's Fund Grey literature: Clinicaltrials.gov, WHO ICTRP for registered clinical trials	Inception to 2017 (inclusion criteria) Studies: 1995-2015	4	Randomised trials (1), non-randomised trials (3), controlled before-after studies, and interrupted time series studies	Australia, Ireland, UK	GRADE EPOC Risk of Bias Criteria	Grade: very low, low, moderate, high All 4 studies included were very low EPOC: low, unclear or high risk of bias	Narrative summary; post intervention risk ratio or mean difference for intervention versus control groups with associated 95% confidence intervals. Unable to perform subgroup analysis due to insufficient data; Unable to conduct sensitivity analyses. Findings presented as forest plots without summary estimates; RRs calculated & reported	Interventions where patients who presented with non-urgent problems were cared for by primary care professionals instead of regularly scheduled emergency physicians.	Main outcomes 1. Time from arrival to clinical assessment and treatment for: a. patients with non-urgent problems; b. patients with urgent problems. 2. Total length of ED stay (from time of triage/registration to time of admission or discharge) 3. Admission to hospital Time from arrival to clinical assessment & treatment: one study, little/no difference between. Total length of ED stay: one study…	Other outcomes 1. Diagnostic tests (overall number, cost) 2. Treatments (e.g. counselling, prescriptions, procedures) 3. Consultations or referrals to hospital-based specialists 4. Arrangement of follow-up care 5. Subsequent utilisation of primary care/re-attendance to the ED 6. Patient education for self management or appropriate service use 7. Cost comparison of: a. diagnostic tests/investigati…		High patient attendance; use of EDs for conditions triaged as non-urgent/inappropriate use.		Source of bias - GP's work a different number of hours compared to EPs; the difference in work hours could have created a performance bias affecting the number of patients seen, physicians' attitudes towards patients and their practice patterns when deciding on investigations, prescriptions, referrals or admissions Important to note differences in training between countries -in North American stu…	Little significance as the evidence was overall weak; most studies did not find evidence in favour for this intervention. Very few studies analysed, meaning that the applicability of it is limited, and overall strength of evidence was weak.	High heterogeneity (I2 >=85%)across studies which precluded pooling data, explained by a variety of study designs, interventions, and outcomes.	Evidence from the four included studies was of very low-certainty overall as the results are inconsistent and safety has not been examined. Cannot be certain if the interventions makes any difference to waiting times or total ED LOS, admissions to hospital, diagnostic tests, treatments given, consultations or referrals to hospital-based specialists, as well as costs
275	Franklin 2022	Use of Hospital Capacity Command Centers to Improve Patient Flow and Safety: A Scoping Review	Consensus	275	Use of Hospital Capacity Command Centers to Improve Patient Flow and Safety: A Scoping Review	Brian J. Franklin	2022	United States	To characterise the evidence related to hospital capacity command centers and synthesizes current data regarding their implementation	(i) characterize the general nature of the literature related to CCCs, (ii) synthesize available data regarding their usage and impact, and (iii) discuss the potential mechanisms underlying their impact to facilitate further rigorous investigatio	Scoping review	Not reported	Not applicable, not measuring single participants	Hospital	PubMed, ABI ProQuest, Grey literature (but source not mentioned)	Inclusion criteria - 2009 to 2019 2015-2019 (included studies)	8	4 uncontrolled pre-post studies All 8 articles were single-site case studies	USA	N/A	N/A	Descriptive synthesis	Capacity Command Centers (CCCs): Physical and cross-functional units involving (i) colocation of inter-disciplinary workgroups exerting significant influence over patient flow (e.g., admissions, bed management, environmental services, transfer management, etc.), (ii) use of real-time data integrated from sources including electronic health records, and (iii) management of2 or more processes relat…	Outcomes measured: IHT volume; ED boarding Study 1 - Mean ED boarding hours per month decreased by 3036 (from 7047 to 4011); ED LWBS decreased by 2.5% from 6.20% to 3.60%; ED door to provider time decreased by 33 median minutes from 74 to 41; Mean bed request to assign time decreased by 49 mins from 153 to 105. Study 2 - ED boarding time remained flat Study 3 - Median ED boarding time for dept of…	Lower costs					Outcomes of CCC use positive in the direction of decreasing LOS but number of studies limits use; not statistically significant, no appraisal done, unclear source of grey literature	Not commented upon	Some of the grey literature (magazine, analysrt report, press release) is very unclear in regards to study source/ rigor No critical appraisal done
228	DiLaura 2021	Efficiency measures of emergency departments: An Italian systematic literature review	Consensus	228	Efficiency measures of emergency departments: an Italian systematic literature review	Danilo Di Laura	2021	Other: Italy	To review the literature on the issues encountered in the efficiency of EDs worldwide		Systematic literature review	Not reported - however looks at patients in ED	Difficult to ascertain as many of the interventions were modelling studies so no true participants	Emergency Department	PubMed, Scopus, Cochrane Library	2010-2019	28	Retrospective, prospective observational, modelling studies, quasi-experimental study, pragmatic cluster randomised trial	USA, Australia, Canada, China, France, Italy, Portugal, Sweden, Netherlands, Germany, UK	N/A	N/A	Descriptive analysis	ED Telehealth Express Care Service (a combination of new technology, informed consumers, patient-centred care based on a 'virtual visit' with a board-certified EM attending physician located remotely); Full integrated ED information system with patient tracking computerised charting and order entry; Development and implementation of a novel process design - a split flow model consisting of deploy…	Outcome measures: ED LOS Process waiting times Indirect quality indicators to determine overcrowding - left before visit complete, left without being seen, let without being seen by a physician Performance in the EDs (number of patients admitted) Mortality ED Telehealth Express Care Service - Decreased LOS by 24%; Full integrated ED information system with patient tracking computerised charting a…	Patient experiences (satisfaction)				Longer ED LOS led to decreased patient satisfaction. Door to physician time (by improving this, strong correlation with LOS improvement and patient satisfaction)	Some interventions were found to decrease ED LOS but overall not statistically significant	Not reported/addressed	Phenomenon of overcrowding does not represent a burden only for the ER, but for entire hospital and assistance system.
210	DeFreitas 2018	Interventions to improve patient flow in emergency departments: an umbrella review	Consensus	210	Interventions to improve patient flow in emergency departments: an umbrella review	Loren De Freitas	2018	UK	To provide a comprehensive analysis of the evidence from existing systematic reviews on the interventions that improve ED patient flow	Aim to summarise the evidence from systematic reviews on the interventions that improve patient flow in EDs	Umbrella review	Not reported; patients but also physicians, nurses, providers	Not available for all studies listed, given it was an umbrella review, however >2 million	Emergency Department	Medline via Ovid (1946 to present), EMBASE (1974 to July 2016), CINAHL (1982 to present), Cochrane Library, JBI for Systematic Reviews and Implementation reports, Proquest OpenGrey and Google Scholar searched for grey literature	Inclusion criteria - 2000 and 2017 Included reviews ranged from 2006 to 2016	13	Systematic Reviews	Country of origin based on primary studies, not on systematic review United States, Australia, Canada, Germany, Korea, France, New Zealand, Saudi Arabia, Singapore, Sweden, Switzerland, Turkey, Jamaica, Singapore	AMSTAR 2 - low/moderate/high quality	Majority moderate to high quality based on AMSTAR 2 score	Results summarised and presented in tabular form by narrative synthesis	Full capacity protocols Computer provider order entry Scribes Streaming Fast track Triage Diagnostic services: Point-of-care testing, Advanced triage Assessment & Short Stay Units: Rapid assessment zones, Short stay units, Medical assessment units Nurse-directed interventions: Nurse practitioner, Triage nurse ordering, Nurse-requested X-rays, Clinical initiative nurse Physician-directed intervent…	Outcome measures: ED LOS, reduction in waiting time Full-capacity protocols: ED LOS decreased: 18.9 vs 13.9 hours. Computerised provider order entry: Review 1 - 2 studies each showed decreases and increases in ED LOS; Review 2 - 2 studies showed decreased LOS; one study showed increased LOS; Review 3 - Decreased door to physician, physician to disposition decision, disposition decision to dischar…	Achieving better outcomes Lower costs	Physical limitations in the ED, limited human resources and cost-effectiveness could affect implementation of a fast track.	Not explored	Not explored		Given the evidence for most studies was weak, there is little statistical significance, but provides some insight into areas for future research	N/A - given high heterogeneity across the reviews, no additional statistical analyses were conducted	Overall evidence weak; only one intervention had moderate evidence to support its use which was fast track.
174	Clark 2022	Hospital Access Block: A Scoping Review	Consensus	174	Hospital Access Block: A Scoping Review	Joanne Clark	2022	Australia	To lead one through the patient journey and explore scholarly solutions from a diverse body of literature and methodologies to address bottlenecks in access and care delivery.	To explore the breadth of health care literature in attempts to identify current strategies that hospitals adopt to improve patient bed flow, reduced access and exit block while optimising patient care	Scoping Review	Not reported explicitly but interventions looked at adult and paediatric populations	Not reported	Emergency Department	CINAHL; Embase; Proquest; PubMed; Cochrane Libraries	2015-2021	43	quantitative (n= 23), mixed-methods studies (n= 5), other designs (narrative literature review, scoping review, discussion papers) (n= 14), qualitative (n=1)	Trinidad, Kuwait, Iran, Canada, USA, Australia, New Zealand, Europe, France, China, Sweden, UK	N/A	N/A	Narrative review including tabular format	Access - Triage Staffing models Point of care testing Fast track Co-location of mental health teams Overcapacity of protocols Short stay units After hours GP or nurse service Care - Interdisciplinary care and information sharing Discharge times 7 days per week service Elective admissions Discharge lounges Electric journey boards Lateral transfers and flexible beds Community - Epidemiology Infrast…	Outcomes: ED and inpatient LOS, 4 hour rule, wait time Increasing ED bed numbers --> in 2 studies did not improve access block/LOS Lean initiatives --> fast track systems support patient access to EDs but not hospital throughputs (LOS remains unchanged); SSUs can increase access block when used inappropriately; full capacity protocols support flow of patients awaiting inpatient beds & reduce ED b…	Inpatient care	Lack of beds; access block	Exit block and delayed discharge --> account for 6% of hospital beds Ageing and growing population		Physicians were 35% less likely to admit patients with acute abdominal pain in times of peak bed capacity	Clinically relevant and strength to study however quality of studies were not appraised; many interventions useful in improving patient flow	Not discussed
130	Burgess 2021	The effectiveness of nurse-initiated interventions in the Emergency Department: A systematic review	Consensus	130	The effectiveness of nurse-initiated interventions in the Emergency Department: A systematic review	Luke Burgess	2021	Australia	What is the effectiveness of nurse-initiated interventions on patient outcomes in the emergency department?	To determine the effectiveness of nurse-initiated interventions on patient outcomes in the Emergency Department	Systematic Review	All patients accessing treatment in an ED setting; 12 studies paediatric patients only, 14 studies adult patients only	9144	Emergency Department	PubMed, CINAHL, Embase, PsycINFO, Web of Science, Cochrane Central Register of Controlled Trials; Grey literature - ProQuest Dissertations, Theses, Mednar	Inclusion criteria: 2000-2020 Studies: 2000-2019	26	Nine were randomized control trials, 17 had a quasi-experimental design	Australia, USA, Netherlands, Hong Kong, Sweden, Canada, Iran, Saudi Arabia	Standardized critical appraisal instruments from JBI for experimental and quasi-experimental studies	JBI tool for RCTs is 13 item checklist; JBI tool for non-RCTs 9 item checklist	Data where possible was pooled in statistical meta-analysis using RevMan. Effect sizes are expressed as odds ratios (for categorical data) or weighted mean difference (for continuous data) and their 95% confidence intervals were calculated for analysis. Where statistical pooling was not possible, findings were presented narratively.	Nurse-initiated interventions Nurse-initiated pathology, nurse-initiated medications, and nurse-initiated intra-venous fluid therapy. Important to note that nurse-initiated x-rays were excluded as reported in previous systematic reviews	Outcomes: time-to-treatment; patient reported pain relief; symptom relief; inpatient admission Time-to-treatment favoured nurse-initiated groups in 15 studies; 8/9 found statistically significant reduction in time-to-analgesia Time-to-treatment (beta-agonists and oral steroids) in asthma/COPD - statistically significant reduction in time-to-treatment Nurse-initiated NGT and neonatal jaundice mana…	Achieving better outcomes	Delay in time to treatment of conditions including pain or respiratory distress	Nurses unable to initiate treatment including analgesia and treatment respiratory conditions	Long waits for treatment/prolonged patient waiting time, delayed progression of care	Low adherence to treatment protocols identified in a number of studies - means that clinical practice is sometimes incongruent with research methodology or protocol	Clinically important and meaningful - positive effect in the sense of improved patient flow	Clinical (sample or intervention characteristics), methodological and statistical heterogeneity was considered and a random effects model used. Statistical tests for heterogeneity were undertaken including the standard Chi-square and I2 test. Due to the differences in interventions subgroup analyses were also undertaken. Some outcomes too heterogeneous to conduct meta-analysis. I-squared for time…	Nurse-initiated interventions reduced time-to-treatment and hospital admissions for acute respiratory distress as it can lead to earlier resolution of symptoms
111	Brambilla 2022	Analysis of Functional Layout in Emergency Departments (ED). Shedding Light on the Free Standing Emergency Department (FSED) Model	Consensus	111	Analysis of Functional Layout in Emergency Departments (ED). Shedding Light on the Free Standing Emergency Department (FSED) Model	Andrea Brambilla	2022	Other: Italy	To shed light on the Free Standing Emergency Department (FSED) model and compare it with the traditional Hospital Based Emergency Department (HBED) in international contexts	To gather in a structured way the relevant information from recent scientific literature and case studies in order to learn about the key features of the FSED model in comparison to traditional ED frameworks	Systematic Literature Review	N/A - review was comparing physical building structures, not participants (comparison of dedicated FSED and Hospital ED zones)	N/A - review was comparing physical building structures, not participants	Emergency Department zones	Medline, CINAHL, Scopus, PubMed, Web of Science	Inclusion criteria - 2000-2021; Studies 2010-present at time of article (2021)	23	Sixteen research articles, two reports, one review, one web article, one conference paper, and one book chapter Seventeen were based on an analysis of literature, data or case studies, while the remaining three used theoretical process and, three were about practical application of strategies	USA, France, Spain, Sweden, Italy	N/A - not detailed	N/A - not detailed	Narrative review and synthesis	Various functional layouts of EDs describing organisational models, functional layouts, structural and technical features, design features and amenities; different layouts of the "macro areas" - including FSED and Hospital ED layout	The initial outcome will be a meta-synthesis for the qualitative research conducted Unclear if outcome of the paper was simply to synthesize known information on research question, no other clear outcome identified	Lower costs (although this objective is not explicitly measured in article)	Where ED facilities are situated in relation (Imaging and Diagnostic Departments), extra services such as on-call specialist doctor, lab analysis, other extended medical services			Dependant on lay-out of hospital and proximity Also dependant on the percentage of space given to certain areas (highly variable between hospitals) - i.e. family lounges, waiting rooms, cafeteria/restaurant facilities	Not statistically significant given mix in type of research articles and lack of quantitative analysis or actual outcomes.	N/A	Some concern that not all included papers were academic literature (book chapter, conference paper, web article)
109	Boylen 2020	Impact of professional interpreters on outcomes for hospitalized children from migrant and refugee families with limited English proficiency: a systematic review	Consensus	109	Impact of professional interpreters on outcomes for hospitalized children from migrant and refugee families with limited English proficiency: a systematic review	Susan Boylen	2020	Australia	To identify, critically appraise and synthesise evidence on the impact of professional interpreters on outcomes for hospitalised children from migrant and refugee families with limited English proficiency	To answer: Does the use of a professional interpreter for LEP migrant and refugee families impact on: - Child and/or parent satisfaction with care in hospital? - Children’s hospital length of stay, unplanned readmission rates and non-attendance rates at clinic appointments? - Adherence to treatment, medication errors and adverse events relating to the child in hospital?	Systematic Review	Limited-English-proficient migrant, refugee or asylum-seeker families with a hospitalized child aged 0 to 18 years, who had used a professional interpreter	1813 families	Hospital setting including ED	CINAHL Plus (EBSCO), MEDLINE (Ovid), PubMed, ProQuest Central (1970-current), Scopus, Web of Science (Clarivate), Embase (Ovid), PsycINFO (Ovid), Sci- ence Direct, APAIS Health, AIHW, AustHealth, Factiva, Multicultural Australia and Immigration Studies (MAIS) Grey literature: ProQuest Dissertations and Theses, TROVE and OIASTER, Conference Proceedings Citation Index-Science 1990-present within We…	Search unrestricted, inception-2018 Studies: 2004-2018	6 papers (4 studies)	All studies were quantitative; Experimental studies, including randomized controlled trials (RCTs) and quasi experimental, observational (cohort and case-control) and descriptive studies	USA	JBI Critical Appraisal Checklists for Randomized Controlled Trials and Analytical Cross Sectional Studies from JBI SUMARI; GRADE Summary of Findings for certainty	Ratings: high, moderate, low, very low 4 articles - 6/13 quality assessment criteria 2 articles - 6/8 quality assessment criteria	Standardized JBI Data Extraction Form for Experimental/Observational Studies from JBI SUMARI Findings presented in narrative form as statistical pooling was not possible due to clinical heterogeneity of outcomes reported in the articles.	Use of professional (medical, qualified) interpreters in the ED compared to ad-hoc interpreters	Primary outcomes: LOS in hospital, unplanned hospital readmission rates Lion et al. --> ED LOS of children assigned professional interpretation via video vs telephone = no difference; no difference in ED LOS for patients who were discharged and had been assigned professional telephone and video interpretation. Grover et al. --> LEP professional in-person interpreter had shorter median ED LOS (116…	Outcomes related to patient safety - provision of discharge planning, caregiver comprehension Overall parental hospital visit satisfaction Parental satisfaction with interpreter Parental satisfaction with physician Parental satisfaction with nurses Non-attendance at hospital clinic appointments and ambulatory care Child and/or parent satisfaction with care in hospital Adherence to treatment Medic…	Communication challenges and ineffective communication due to language differences causing delays to communication	Not reported		Using professional in-person interpreters resulted in a shorter total emergency department throughput time compared to using professional interpreters via telephone Reported greater satisfaction with aspects of care when a professional interpreter service was used compared with ad hoc interpreters	Clinically significant - however insufficient evidence to conclude whether use of professional (medical, qualified) interpreter vs ad-hoc interpreter lead to decreased LOS	No measure of heterogeneity reported but results not able to be pooled due to heterogeneity, and findings presented in narrative form.
97	Blodgett 2021	Alternatives to direct emergency department conveyance of ambulance patients: a scoping review of the evidence	Consensus	97	Alternatives to direct emergency department conveyance of ambulance patients: a scoping review of the evidence	Joanna M. Blodgett	2021	UK	To identify all studies that examined alternate routes of care for the non-urgent "intermediate" patient instead of ED conveyance	1) To identify all studies that examined alternatives to direct ED conveyance for patients triaged by the on-scene emergency medical clinician; 2) To describe all alternative schemes and study outcomes in the identified studies; 3) To assess the quality of the evidence provided	Scoping review	Non-urgent "intermediate" patients, pre-hospital/pre-ED; paramedics	Not reported	Ambulance transfer pre-emergency department	PubMed, CINAHL, Web of Science and ProQuest Health & Medicine databases Grey literature on the following sites: NHS Evidence, CORE, BL.UK, Open-Grey, and HMIC.	No restrictions in inclusion criteria Studies - 2000-2020	41	All types including qualitative and quantitative studies, commentaries, protocols and policy statements; excluding literature reviews, conference abstract, non-English and non-peer reviewed articles	UK, Sweden, Netherlands, USA, Australia, Canada, Ireland	Modified 7-level rating system for the hierarchy of evidence	Levels 1-7	Narrative synthesis and tabular presentation	Alternative routes of care for non-urgent "intermediate" patient: - Triage protocol to guide ambulance clinician's decision-making, including triage tools leading directly to alternate care route outcomes; series of protocols for specific incidents; and subjective referral of patients triaged as low acuity using traditional triage tools - Referrals to primary care including GP or nurses, urgent c…	Outcome measures: patient safety; operational efficiency Improved operational efficiency by decreasing ambulance job cycle times; decreased ED conveyance rates; improving patient documentation; increasing clinic care destinations; decreasing hospital admissions; improving or maintaining patient satisfaction. Not unanimous, however - some found longer job cycle times or no impact on decreasing ED …	Achieving better outcomes		Ambulances unable to divert low acuity patients to alternative care sites; Absence of training resulted in lack of confidence in both themselves and system;		Mixed evidence as to whether paramedics could accurately and safely triage patients to appropriate level of care Most studies suggested that paramedics were able to accurately triage patients to the correct care pathway (although mixed evidence) Lack of evidence of patient safety	Important and clinically relevant/meaningful, signs that this can improve operational efficiency and reduced ED conveyance, however most studies lacked rigorous design and evidence of safe outcomes; Not based on statistical significance as was a scoping review	Measures of heterogeneity not reported - high heterogeneity however.	4 key features of successful interventions: clear triage tools, additional training, formal liaisons and partnerships between ambulatory care, primary care, urgent care centres, minor injury units or psychiatric and social team, need more evidence about patient safety, paramedics, GPs, patients and stakeholders expressed willingness and recognised benefits of this scheme
92	Bittencourt 2020	Interventions in overcrowding of emergency departments: an overview of systematic reviews	Consensus	92	Interventions in overcrowding of emergency departments: an overview of systematic reviews	Roberto Jose Bittencourt	2020	Other: Brasil	To present an overview of systematic reviews on throughput interventions to solve the overcrowding of emergency departments	To investigate the interventions on the throughput component of patient flow	Umbrella Review (an overview of systematic reviews)	Not reported - Patients in the ED including mental health patients, surgical patients	Not reported	Emergency Department	PubMed, Cochrane Library, EMBASE, Health Systems Evidence, CINAHL, SciELO, LILACS, CAPES periodicals portal, Google scholar for grey literature	Inclusion criteria - 2007-2018 Studies - 2007-2016	15	Systematic Reviews	UK, China, Canada, Australia, Netherlands, USA, Italy	AMSTAR 2 Tool, with ratings of low/moderate/high quality	3 - critically low 4 - low 6 - moderate 2 - high	Tabular format & descriptive/narrative	Senior doctor triage - placing a senior doctor at the triage in a hospital ED Team triage - teams composed by at least one physician and nurse, instead of a single nurse Employing a triage liaison physician in ED Triage nurse ordering - authorised to request, from triage, imaging tests, lab tests, ECGs Different triage systems - basic triage vs no formal triage; basic triage with variations on te…	Outcome measured: Patient length of stay Senior doctor triage --> Improvements in ED overcrowding indicators, especially LOS, in most studies Team triage --> No statistically significant improvement in LOS or wait times Employing a triage liaison physician in ED --> TLP reduces LOS and, to a lesser degree, number of patients LWBS Triage nurse ordering --> effective intervention to reduce LOS, esp…	Achieving better outcomes	Triage process; staffing; low acuity patients	Imbalance between demand and supply of health services A growing lack of public-sector hospital beds; low integration between health care networks, which hamper an integrated healthcare system, and low effectiveness of basic care services.	ED overcrowding, queues, other healthcare unmet needs (lower health care outcomes)	Authors report that the use of physicians in triage was the most successful intervention, with the evidence the most robust.	Statistically significant findings in some interventions positive for reduced LOS	Not reported	Only 2/15 systematic reviews had high quality
85	Benabbas 2020	Impact of triage liaison provider on emergency department throughput: A systematic review and meta-analysis	Consensus	85	Impact of triage liaison provider on emergency department throughput: A systematic review and meta-analysis	Roshanak Benabbas	2020	United States	To ascertain the role of triage liaison providers in improving throughput metrics to minimize patient risk and improve safety and quality metrics set forth by CMS	To investigate the impact of triage liaison providers on the ED throughput	Systematic review and meta-analysis	Triage liaison providers; patients in the ED	329,340	Emergency Departments in the USA	PubMed, EMBASE, and Web of Science Grey literature: abstracts at opengrey.eu, www.ntis.gov, and clinicaltrials.gov and also went through the scientific meetings of Society for Academic Emergency Medicine, and American College of Emergency Physicians from April 2012 to April 2019.: the Society of Academic Emergency Medicine (SAEM), the American College of Emergency Physicians (ACEP), the American …	Inclusion: Inception to 2019 Studies: 2001-2019 study range	12	Randomised control trials, controlled clinical trials, prospective, retrospective, case-control, or before-after studies	USA	EPHPP (Effective Public Health Practice Project) tool; Tool assessed the quality of studies in 6 domains: selection, design, confounders, blinding, data collection, withdrawals and dropouts Each domain is graded as "weak", "moderate", and "strong"	66.7% moderate; 33.3% weak quality	ED-LOS data was pooled using mean difference with random effect model. Where data was reported as median and interquartile range IQR, we calculated the standard deviation (SD) from IQR. Risk Ratio (RRs) for LWBS and LWCA were calculated with random effect model with 95% confidence interval (95% CI). Sensitivity analysis performed Data only pooled if I-square <75%. Meta-analysis conducted	Implementation of triage liaison providers in initiating diagnostic testing and treatment as well as discharging patients if appropriate	Outcome measures: ED-LOS, LWBS, LWCA Left without being seen (LWBS): 6 trials into attending physicians as TLPs - pooled RR of 0.62 in meta-analysis (I-square 68%) Left without complete assessment (LWCA): 2 studies, used physician TLPs - decrease in LWCA, RR 0.60 in meta-analysis (I-square 0%) ED-LOS --> 9 studies; in 8 ED-LOS decreased; too heterogeneous to pool data (I-square 98%)	Increased patient satisfaction (improved patient experiences)				Lots of factors that can affect patient's ED-LOS that are completely variable; would be difficult to try to control for all of them Patient's characteristics, time of the day and day of the week, need for laboratory work, imaging, and consults, the occupancy rate of the hospital, the acuity mix of the patients in the ED, nurse and physician staffing, provider hand-offs, number of admission in tha…	Introduction of TLP resulted in reduction of ED-LOS in 8/9 studies; in reduction of LWCA in 2/2 studies; and in reduction of LWBS in 10/10 studies, therefore statistical significance	Meta-analyses & heterogeneity: LWBS: - 10 studies into patients LWBS had RR of 0.15-0.95 - heterogeneity of I-square 96%, too heterogeneous to pool - of these, 2 trials looking at LWBS had I-square 83% for resident physicians as TLPs & 3 trials looking at LWBS had I-square 92% for NPPs (both too heterogeneous to pool); 6 studies with physicians as TLPS had I-square of 68% LWCA: - 2 studies; I-squ…	TLP impacts mostly ambulatory patients and patients with medium acuity; Higher acuity patients excluded in most TLP studies - their care is prioritised and having sicker patients in the ED negatively affects LOS of less acute patients because sicker patients are resource intensive; additionally, different providers may have different clinical assessments, so new workup may need to be performed wh…
83	Beckerleg 2020	Interventions to reduce emergency department consultation time: A systematic review of the literature	Consensus	83	Interventions to reduce emergency department consultation time: A systematic review of the literature	Weiwei Beckerleg	2020	Canada	To identify what interventions have been tried to reduce consultation to decision time and, in turn, ED length of stay.	To evaluate the impact of workflow interventions on the consultation to decision time and ED length of stay in patients referred to consultant services in teaching centres. To identify any barriers to reducing consultation to decision time. To explore association between consultation to decision time and ED length of stay with patient safety outcomes	Systematic Review	Adult patients (>/= 18 years of age)	Not reported	Emergency Department at teaching centre	MEDLINE; EMBASE; Cochrane Central; CINAHL	Inclusion criteria: 1946-2018 Studies: 2011-2018	9	Retrospective chart review (1/9); observational prospective pre and post study with/without time series design (8/9)	South Korea, Canada, USA	SQUIRE 2.0 checklist	No cut-offs listed. Each study was categorised as "poor/fair/good". Outcomes were 3 poor; 5 fair; 1 good	Descriptive qualitative analysis. Meta-analysis not possible due to heterogeneity in included studies.	SMS messaging reminder for delays in consultation process Standardisation of admissions process (form or protocol) Restructuring consultation process - more senior staff contacted first, and then juniors facilitated admissions once disposition decision made Education, audit and feedback - on potential adverse impact of prolonged ED wait times on patient care; decision time data for each resident …	Main outcome measure: ED LOS, consultation to decision time (CTDT) SMS messaging reminder for delays in consultation process --> Consultation to decision time reduced by 101 minutes and ED length of stay by 106 minutes; no change in time to discharge from ED after disposition decision made; proportion of inpatient admissions did not change (Cho et al.); Consultation to decision time reduced by 16…	Achieving better outcomes	Consultation to decision time; added time from trainees performing assessments and reviewing with more senior staff; other factors that delay consultation time	Resource intensive interventions (increasing staff, money for educational time and resources); Teaching hospitals - presence of trainees who may take longer to complete assessments/consults	N/A	No measurement of how interventions may have affected health care providers in terms of distress or anxiety (no mention of improved clinician outcomes) No measurement of how interventions affected patient safety outcomes	All interventions had a positive impact on one/multiple of: length of stay, time to consultation, consultation to decision time, admission to ED departure time, time from provider response to admission decision, cost. No statistical significance done.	No measure of heterogeneity but significant heterogeneity among interventions reported, so not possible to pool outcome measures	In one study, trainees expressed frustration about being under greater pressure to complete consults quickly. Review authors muse whether interventions might have resulted in distress and anxiety for providers, especially trainees who need to balance learning, patient safety, efficiency and evaluations by supervisors. Quality of studies was fair to poor, due to lack of assessment of process and b…
58	Austin 2020	Strategies to measure and improve emergency department performance: a scoping review	Consensus	58	Strategies to measure and improve emergency department performance: a scoping review	Elizabeth E. Austin	2020	Australia	To map the research evidence provided by reviews on strategies to measure and improve ED performance	The review questions addressed were: (1) how is ED performance measured, (2) what are the interventions used to im- prove ED performance and (3) what is the role(s) of pa- tients in improving ED performance, and (4) what are the outcomes attributed to interventions used to im- prove ED performance.	Scoping review	Clinicians, patients, and/or administrators in the ED	N/A	Emergency Department	Cochrane Database of Systematic Reviews, Scopus, Embase, CINAHL and PubMed	No date limits on search; Included studies - 2000-2019	77	Systematic reviews, primary research studies, umbrella reviews, literature reviews, integrative reviews, critical reviews, substantive reviews, integrative literature reviews, rapid reviews, scoping reviews, evidence-based reviews, narrative reviews, narrative literature reviews, meta-analyses	Denmark, Canada, USA, England, Australia, Hong Kong, Sweden, Italy, Iran, New Zealand, Brazil, South Korea, Switzerland	Risk of Bias in Systematic Reviews (ROBIS) tool	1 reviews were assessed as being low bias, 31 as high bias, and 15 as unclear bias	Narrative synthesis, including numerical statistical summaries, textual commentaries, and tabular and graphical representations	Practices and processes intervention domains: triage, care transitions, process re-design, point-of-care testing, observation units, technology. Triage interventions: having a physician present (aka triage liaison physician), triage team consisting of at least 2 medical personnel (nurse or physician), dedicated triage resources (ie ECG machine and ECG tech), triage education, variations of basic …	Three reviews identified 202 individual indicators of ED performance. Seventy-four reviews reported 38 different interventions to improve ED performance: 27 interventions describing changes to practice and process (e.g., triage, care transitions, technology), and a further nine interventions describing changes to team composition (e.g., advanced nursing roles, scribes, pharmacy). Two reviews repo…	Scoping review - does not report on outcomes of interventions. Improved clinical experiences	Periods of crowding, changes such as seasonal increases in demand, and unanticipated events.	Not reported	Not reported	Not reported	Not reported; no statistical measures. Clinically relevant.	Not reported	Few interventions reported outcomes across all five outcome domains. The published reviews examining the effectiveness of interventions in the ED context might have suffered from publication bias, with negative results less likely to be published. As a result of this publication bias, it is unclear what interventions are unsuccessful or if particular context characteristics result in unsuccessful…
